# Supplementary material for: Hexokinase 2 Depletion Confers Sensitization to Metformin and Inhibits Glycolysis in Lung Squamous Cell Carcinoma
Source: Front Oncol. 2020 Jan 31;10:52. doi: 10.3389/fonc.2020.00052 (PMC7005048; doi:10.3389/fonc.2020.00052)
Supplement: Supplementary Data 1 — Different Gene (fold>2 p-value<0.05). [file Table_1.XLSX]

## Sheet: Diff gene
Probe Set ID	Corrected p-value	p-value	FCAbsolute	regulation	Gene Symbol	Entrez Gene	Gene Ontology Biological Process	Gene Ontology Cellular Component	Gene Ontology Molecular Function	Alignments
215465_at	0.00148342	0.00101375	2.45507	up	ABCA12	26154	0006810 // transport // inferred from electronic annotation///0006869 // lipid transport // inferred from direct assay///0006869 // lipid transport // non-traceable author statement///0008152 // metabolic process // inferred from electronic annotation///0010875 // positive regulation of cholesterol efflux // inferred from direct assay///0019725 // cellular homeostasis // non-traceable author stat…	0005737 // cytoplasm // inferred from direct assay///0005743 // mitochondrial inner membrane // inferred from electronic annotation///0005829 // cytosol // inferred from electronic annotation///0005886 // plasma membrane // inferred from direct assay///0005887 // integral component of plasma membrane // not recorded///0016020 // membrane // inferred from electronic annotation///0016021 // integra…	0000166 // nucleotide binding // inferred from electronic annotation///0005102 // receptor binding // inferred from physical interaction///0005215 // transporter activity // inferred from electronic annotation///0005319 // lipid transporter activity // inferred from direct assay///0005515 // protein binding // inferred from physical interaction///0005524 // ATP binding // non-traceable author sta…	chr2:215797028-215812188 (-) // 98.29 // q35
204719_at	0.000528233	0.000254767	2.90481	down	ABCA8	10351	0006810 // transport // inferred from direct assay///0006869 // lipid transport // not recorded///0008152 // metabolic process // inferred from electronic annotation///0055085 // transmembrane transport // not recorded///0055085 // transmembrane transport // traceable author statement	0005743 // mitochondrial inner membrane // not recorded///0005886 // plasma membrane // traceable author statement///0016020 // membrane // inferred from electronic annotation///0016021 // integral component of membrane // inferred from electronic annotation///0043231 // intracellular membrane-bounded organelle // not recorded	0000166 // nucleotide binding // inferred from electronic annotation///0005215 // transporter activity // inferred from electronic annotation///0005524 // ATP binding // inferred from electronic annotation///0016887 // ATPase activity // inferred from electronic annotation///0042626 // ATPase activity, coupled to transmembrane movement of substances // inferred from direct assay	chr17:66863432-66951492 (-) // 99.45 // q24.2
1558460_at	0.000349812	0.000138616	2.00727	up	ABCC5	10057	0005975 // carbohydrate metabolic process // traceable author statement///0006810 // transport // traceable author statement///0008152 // metabolic process // inferred from electronic annotation///0015711 // organic anion transport // inferred from electronic annotation///0030203 // glycosaminoglycan metabolic process // traceable author statement///0030212 // hyaluronan metabolic process // trac…	0005886 // plasma membrane // traceable author statement///0005887 // integral component of plasma membrane // traceable author statement///0016020 // membrane // inferred from direct assay///0016021 // integral component of membrane // inferred from electronic annotation	0000166 // nucleotide binding // inferred from electronic annotation///0005524 // ATP binding // inferred from electronic annotation///0008514 // organic anion transmembrane transporter activity // inferred from electronic annotation///0016887 // ATPase activity // inferred from electronic annotation///0042626 // ATPase activity, coupled to transmembrane movement of substances // inferred from el…	chr3:183718170-183735725 (-) // 60.21 // q27.1
223395_at	0.000710905	0.000380617	2.56371	down	ABI3BP	25890	0010811 // positive regulation of cell-substrate adhesion // inferred from electronic annotation///0030198 // extracellular matrix organization // inferred from electronic annotation	0005576 // extracellular region // inferred from electronic annotation///0005578 // proteinaceous extracellular matrix // inferred from electronic annotation///0005614 // interstitial matrix // inferred from electronic annotation///0005615 // extracellular space // inferred from direct assay///0031012 // extracellular matrix // inferred from direct assay	0005515 // protein binding // inferred from electronic annotation///0005518 // collagen binding // inferred from electronic annotation///0005539 // glycosaminoglycan binding // inferred from electronic annotation///0008201 // heparin binding // inferred from electronic annotation	chr3:100468181-100565393 (-) // 98.58 // q12.2
1552472_a_at	3.44856e-05	2.44146e-06	2.02254	up	ACAP2	23527	0036010 // protein localization to endosome // inferred from sequence or structural similarity///0043547 // positive regulation of GTPase activity // inferred from electronic annotation///1990090 // cellular response to nerve growth factor stimulus // inferred from sequence or structural similarity	0005768 // endosome // inferred from electronic annotation///0010008 // endosome membrane // inferred from sequence or structural similarity///0016020 // membrane // inferred from direct assay	0005096 // GTPase activator activity // inferred from electronic annotation///0005515 // protein binding // inferred from electronic annotation///0017137 // Rab GTPase binding // inferred from electronic annotation///0046872 // metal ion binding // inferred from electronic annotation	chr3:194999243-195163636 (-) // 98.73 // q29
208335_s_at	0.00077422	0.000423081	2.09927	down	ACKR1	2532	0006952 // defense response // non-traceable author statement///0006954 // inflammatory response // not recorded///0007165 // signal transduction // inferred from electronic annotation///0007186 // G-protein coupled receptor signaling pathway // inferred from electronic annotation///0032642 // regulation of chemokine production // not recorded///0070098 // chemokine-mediated signaling pathway // …	0005768 // endosome // inferred from electronic annotation///0005769 // early endosome // inferred from electronic annotation///0005886 // plasma membrane // traceable author statement///0016020 // membrane // inferred from electronic annotation///0016021 // integral component of membrane // inferred from electronic annotation///0055037 // recycling endosome // inferred from electronic annotation	0004871 // signal transducer activity // inferred from electronic annotation///0004872 // receptor activity // traceable author statement///0004888 // transmembrane signaling receptor activity // traceable author statement///0004930 // G-protein coupled receptor activity // inferred from electronic annotation///0019956 // chemokine binding // inferred from electronic annotation///0019957 // C-C c…	chr1:159174728-159176288 (+) // 94.74 // q23.2
229222_at	8.35062e-05	1.38561e-05	2.36394	down	ACSS3	79611	0008152 // metabolic process // inferred from electronic annotation	0005739 // mitochondrion // inferred from electronic annotation	0000166 // nucleotide binding // inferred from electronic annotation///0003824 // catalytic activity // inferred from electronic annotation///0003987 // acetate-CoA ligase activity // inferred from electronic annotation///0005524 // ATP binding // inferred from electronic annotation///0016874 // ligase activity // inferred from electronic annotation	chr12:81649843-81650655 (+) // 74.07 // q21.31
206046_at	0.00234223	0.00181885	2.4047	up	ADAM23	8745	0006508 // proteolysis // inferred from electronic annotation///0007155 // cell adhesion // inferred from electronic annotation///0007229 // integrin-mediated signaling pathway // inferred from electronic annotation///0007417 // central nervous system development // traceable author statement	0005576 // extracellular region // inferred from electronic annotation///0005886 // plasma membrane // traceable author statement///0005887 // integral component of plasma membrane // traceable author statement///0016020 // membrane // inferred from electronic annotation///0016021 // integral component of membrane // inferred from electronic annotation	0004222 // metalloendopeptidase activity // inferred from electronic annotation///0005178 // integrin binding // traceable author statement///0005515 // protein binding // inferred from physical interaction///0008237 // metallopeptidase activity // traceable author statement///0008270 // zinc ion binding // inferred from electronic annotation	chr2:207308367-207482677 (+) // 97.58 // q33.3
244463_at	0.00410707	0.00373452	2.65695	up	ADAM23	8745	0006508 // proteolysis // inferred from electronic annotation///0007155 // cell adhesion // inferred from electronic annotation///0007229 // integrin-mediated signaling pathway // inferred from electronic annotation///0007417 // central nervous system development // traceable author statement	0005576 // extracellular region // inferred from electronic annotation///0005886 // plasma membrane // traceable author statement///0005887 // integral component of plasma membrane // traceable author statement///0016020 // membrane // inferred from electronic annotation///0016021 // integral component of membrane // inferred from electronic annotation	0004222 // metalloendopeptidase activity // inferred from electronic annotation///0005178 // integrin binding // traceable author statement///0005515 // protein binding // inferred from physical interaction///0008237 // metallopeptidase activity // traceable author statement///0008270 // zinc ion binding // inferred from electronic annotation	chr2:207482858-207483700 (+) // 86.97 // q33.3
232267_at	0.00226833	0.00173638	2.01523	down	ADGRD1	283383	0007165 // signal transduction // inferred from electronic annotation///0007166 // cell surface receptor signaling pathway // inferred from electronic annotation///0007186 // G-protein coupled receptor signaling pathway // inferred from direct assay///0010579 // positive regulation of adenylate cyclase activity involved in G-protein coupled receptor signaling pathway // inferred from direct assay	0005886 // plasma membrane // inferred from direct assay///0016020 // membrane // inferred from electronic annotation///0016021 // integral component of membrane // inferred from electronic annotation	0004871 // signal transducer activity // inferred from electronic annotation///0004888 // transmembrane signaling receptor activity // inferred from electronic annotation///0004930 // G-protein coupled receptor activity // inferred from direct assay	chr12:131555397-131626010 (+) // 98.39 // q24.33
209612_s_at	0.00337304	0.00296261	3.47206	down	ADH1B	125	0006069 // ethanol oxidation // inferred from direct assay///0006069 // ethanol oxidation // traceable author statement///0006805 // xenobiotic metabolic process // traceable author statement///0044281 // small molecule metabolic process // traceable author statement///0055114 // oxidation-reduction process // inferred from electronic annotation	0005737 // cytoplasm // inferred from electronic annotation///0005829 // cytosol // traceable author statement	0004022 // alcohol dehydrogenase (NAD) activity // inferred from electronic annotation///0004024 // alcohol dehydrogenase activity, zinc-dependent // inferred from direct assay///0008270 // zinc ion binding // inferred from direct assay///0016491 // oxidoreductase activity // inferred from electronic annotation///0046872 // metal ion binding // inferred from electronic annotation	chr4:100228536-100242518 (-) // 99.69 // q23
209613_s_at	0.00411825	0.00375381	3.85152	down	ADH1B	125	0006069 // ethanol oxidation // inferred from direct assay///0006069 // ethanol oxidation // traceable author statement///0006805 // xenobiotic metabolic process // traceable author statement///0044281 // small molecule metabolic process // traceable author statement///0055114 // oxidation-reduction process // inferred from electronic annotation	0005737 // cytoplasm // inferred from electronic annotation///0005829 // cytosol // traceable author statement	0004022 // alcohol dehydrogenase (NAD) activity // inferred from electronic annotation///0004024 // alcohol dehydrogenase activity, zinc-dependent // inferred from direct assay///0008270 // zinc ion binding // inferred from direct assay///0016491 // oxidoreductase activity // inferred from electronic annotation///0046872 // metal ion binding // inferred from electronic annotation	chr4:100227740-100242520 (-) // 97.68 // q23
210505_at	0.00214004	0.00157662	3.9866	up	ADH7	131	0001523 // retinoid metabolic process // inferred from direct assay///0006068 // ethanol catabolic process // inferred from electronic annotation///0006069 // ethanol oxidation // inferred from direct assay///0006069 // ethanol oxidation // traceable author statement///0006805 // xenobiotic metabolic process // traceable author statement///0009617 // response to bacterium // inferred from direct …	0005576 // extracellular region // inferred from direct assay///0005622 // intracellular // inferred from electronic annotation///0005737 // cytoplasm // inferred from electronic annotation///0005829 // cytosol // traceable author statement	0004022 // alcohol dehydrogenase (NAD) activity // traceable author statement///0004024 // alcohol dehydrogenase activity, zinc-dependent // inferred from direct assay///0004031 // aldehyde oxidase activity // inferred from direct assay///0004745 // retinol dehydrogenase activity // inferred from direct assay///0008270 // zinc ion binding // inferred from electronic annotation///0016491 // oxidor…	chr4:100333700-100356474 (-) // 99.72 // q23
229309_at	0.00418569	0.00384306	2.14253	down	ADRB1	153	0001659 // temperature homeostasis // not recorded///0001996 // positive regulation of heart rate by epinephrine-norepinephrine // not recorded///0001997 // positive regulation of the force of heart contraction by epinephrine-norepinephrine // inferred from electronic annotation///0002024 // diet induced thermogenesis // inferred from electronic annotation///0002025 // vasodilation by norepinephr…	0005634 // nucleus // inferred from electronic annotation///0005737 // cytoplasm // inferred from electronic annotation///0005768 // endosome // inferred from electronic annotation///0005769 // early endosome // inferred from direct assay///0005886 // plasma membrane // inferred from direct assay///0005886 // plasma membrane // traceable author statement///0005887 // integral component of plasma …	0004871 // signal transducer activity // inferred from electronic annotation///0004930 // G-protein coupled receptor activity // inferred from electronic annotation///0004935 // adrenergic receptor activity // inferred from electronic annotation///0004939 // beta-adrenergic receptor activity // traceable author statement///0004940 // beta1-adrenergic receptor activity // inferred from electronic …	chr10:115805528-115808728 (+) // 94.39 // q25.3
227198_at	0.0027502	0.00225206	2.24317	down	AFF3	3899	0006351 // transcription, DNA-templated // inferred from electronic annotation///0006355 // regulation of transcription, DNA-templated // inferred from electronic annotation///0034612 // response to tumor necrosis factor // inferred from mutant phenotype///0035116 // embryonic hindlimb morphogenesis // inferred from mutant phenotype	0005634 // nucleus // inferred from direct assay///0005654 // nucleoplasm // inferred from direct assay///0005737 // cytoplasm // inferred from direct assay	0003677 // DNA binding // inferred from electronic annotation///0003690 // double-stranded DNA binding // inferred from direct assay	chr2:100163717-100165071 (-) // 78.79 // q11.2
202834_at	0.000209445	6.30187e-05	2.01617	down	AGT	183	0001543 // ovarian follicle rupture // inferred from electronic annotation///0001558 // regulation of cell growth // non-traceable author statement///0001568 // blood vessel development // inferred from electronic annotation///0001658 // branching involved in ureteric bud morphogenesis // inferred from electronic annotation///0001819 // positive regulation of cytokine production // traceable auth…	0005576 // extracellular region // non-traceable author statement///0005576 // extracellular region // traceable author statement///0005615 // extracellular space // inferred by curator///0005615 // extracellular space // inferred from direct assay///0005615 // extracellular space // inferred from sequence or structural similarity///0005737 // cytoplasm // inferred from electronic annotation///00…	0004867 // serine-type endopeptidase inhibitor activity // traceable author statement///0005179 // hormone activity // inferred by curator///0005179 // hormone activity // inferred from sequence or structural similarity///0005515 // protein binding // inferred from physical interaction///0008083 // growth factor activity // traceable author statement///0016176 // superoxide-generating NADPH oxida…	chr1:230838284-230849867 (-) // 99.9 // q42.2
205357_s_at	3.73487e-05	3.13994e-06	2.13515	down	AGTR1	185	0001558 // regulation of cell growth // non-traceable author statement///0001822 // kidney development // inferred from mutant phenotype///0002018 // renin-angiotensin regulation of aldosterone production // non-traceable author statement///0002034 // regulation of blood vessel size by renin-angiotensin // inferred by curator///0003081 // regulation of systemic arterial blood pressure by renin-an…	0005622 // intracellular // inferred from direct assay///0005829 // cytosol // inferred from direct assay///0005886 // plasma membrane // inferred from direct assay///0005886 // plasma membrane // traceable author statement///0005887 // integral component of plasma membrane // inferred by curator///0016020 // membrane // inferred from electronic annotation///0016021 // integral component of membr…	0001596 // angiotensin type I receptor activity // inferred from direct assay///0001596 // angiotensin type I receptor activity // inferred from physical interaction///0004871 // signal transducer activity // inferred from electronic annotation///0004930 // G-protein coupled receptor activity // inferred from electronic annotation///0004945 // angiotensin type II receptor activity // inferred fro…	chr3:148415633-148460788 (+) // 98.11 // q24
212992_at	0.00253706	0.00202628	2.10914	up	AHNAK2	113146	0001778 // plasma membrane repair // inferred from sequence or structural similarity	0005634 // nucleus // inferred from electronic annotation///0005737 // cytoplasm // inferred from direct assay///0005737 // cytoplasm // non-traceable author statement///0005886 // plasma membrane // inferred from direct assay///0030018 // Z disc // inferred from sequence or structural similarity///0030315 // T-tubule // non-traceable author statement///0030659 // cytoplasmic vesicle membrane // …	0005515 // protein binding // inferred from physical interaction	chr14:105403589-105405774 (-) // 98.69 // q32.33
1558378_a_at	0.000207761	6.20525e-05	2.47337	up	AHNAK2	113146	0001778 // plasma membrane repair // inferred from sequence or structural similarity	0005634 // nucleus // inferred from electronic annotation///0005737 // cytoplasm // inferred from direct assay///0005737 // cytoplasm // non-traceable author statement///0005886 // plasma membrane // inferred from direct assay///0030018 // Z disc // inferred from sequence or structural similarity///0030315 // T-tubule // non-traceable author statement///0030659 // cytoplasmic vesicle membrane // …	0005515 // protein binding // inferred from physical interaction	chr14:105419850-105444660 (-) // 98.82 // q32.33
220289_s_at	2.08374e-05	1.29081e-06	2.25269	up	AIM1L	55057			0030246 // carbohydrate binding // inferred from electronic annotation	chr1:26648371-26680621 (-) // 99.89 // p36.11
204348_s_at	0.000145996	3.27022e-05	2.00818	up	AK4	205	0001889 // liver development // inferred from electronic annotation///0006139 // nucleobase-containing compound metabolic process // inferred from electronic annotation///0006165 // nucleoside diphosphate phosphorylation // inferred from direct assay///0006172 // ADP biosynthetic process // inferred from electronic annotation///0007420 // brain development // inferred from electronic annotation//…	0005739 // mitochondrion // inferred from direct assay///0005759 // mitochondrial matrix // inferred from sequence or structural similarity///0070062 // extracellular exosome // inferred from direct assay	0000166 // nucleotide binding // inferred from electronic annotation///0004017 // adenylate kinase activity // inferred from direct assay///0004550 // nucleoside diphosphate kinase activity // inferred from direct assay///0005524 // ATP binding // inferred from electronic annotation///0005525 // GTP binding // inferred from electronic annotation///0016301 // kinase activity // inferred from elect…	chr1:65613906-65692698 (+) // 99.0 // p31.3///chr17:29672352-29674044 (+) // 97.01 // q11.2///chr12:31767865-31769517 (-) // 94.61 // p11.21
206561_s_at	0.00180453	0.00127355	5.57037	up	AKR1B10	57016	0001523 // retinoid metabolic process // traceable author statement///0006081 // cellular aldehyde metabolic process // traceable author statement///0007586 // digestion // traceable author statement///0007603 // phototransduction, visible light // traceable author statement///0008202 // steroid metabolic process // traceable author statement///0016488 // farnesol catabolic process // inferred fr…	0005576 // extracellular region // inferred from electronic annotation///0005764 // lysosome // inferred from electronic annotation///0005829 // cytosol // traceable author statement///0070062 // extracellular exosome // inferred from direct assay	0001758 // retinal dehydrogenase activity // inferred from direct assay///0004033 // aldo-keto reductase (NADP) activity // traceable author statement///0005515 // protein binding // inferred from physical interaction///0016491 // oxidoreductase activity // inferred from electronic annotation///0045550 // geranylgeranyl reductase activity // inferred from direct assay///0047718 // indanol dehydro…	chr7:134212624-134226158 (+) // 98.78 // q33
217626_at	0.00385453	0.0034452	3.35187	up	AKR1C1	1645	0001523 // retinoid metabolic process // traceable author statement///0006629 // lipid metabolic process // inferred from electronic annotation///0006693 // prostaglandin metabolic process // inferred from direct assay///0006805 // xenobiotic metabolic process // non-traceable author statement///0007186 // G-protein coupled receptor signaling pathway // inferred from direct assay///0007586 // dig…	0005737 // cytoplasm // inferred from electronic annotation///0005829 // cytosol // inferred from direct assay///0005829 // cytosol // traceable author statement///0070062 // extracellular exosome // inferred from direct assay	0004032 // alditol:NADP+ 1-oxidoreductase activity // inferred from direct assay///0004033 // aldo-keto reductase (NADP) activity // traceable author statement///0005515 // protein binding // inferred from physical interaction///0016491 // oxidoreductase activity // inferred from electronic annotation///0016655 // oxidoreductase activity, acting on NAD(P)H, quinone or similar compound as acceptor…	chr10:5005623-5006264 (+) // 98.77 // p15.1///chr10:5045397-5046040 (-) // 98.46 // p15.1
244266_at	0.00170607	0.00120029	3.04571	up	AKR1C2	1646	0006629 // lipid metabolic process // inferred from electronic annotation///0006693 // prostaglandin metabolic process // inferred from direct assay///0007186 // G-protein coupled receptor signaling pathway // inferred from direct assay///0007586 // digestion // inferred from direct assay///0008202 // steroid metabolic process // inferred from direct assay///0008284 // positive regulation of cell…	0005737 // cytoplasm // inferred from electronic annotation	0004032 // alditol:NADP+ 1-oxidoreductase activity // inferred from direct assay///0016491 // oxidoreductase activity // inferred from electronic annotation///0016655 // oxidoreductase activity, acting on NAD(P)H, quinone or similar compound as acceptor // inferred from direct assay///0018636 // phenanthrene 9,10-monooxygenase activity // inferred from direct assay///0031406 // carboxylic acid bi…	chr10:4994986-4995307 (+) // 48.57 // p15.1
207016_s_at	0.000386689	0.000165113	2.0377	down	ALDH1A2	8854	0001568 // blood vessel development // inferred from electronic annotation///0001822 // kidney development // inferred from electronic annotation///0001889 // liver development // inferred from electronic annotation///0001936 // regulation of endothelial cell proliferation // inferred from electronic annotation///0002138 // retinoic acid biosynthetic process // inferred from electronic annotation…	0005737 // cytoplasm // inferred from direct assay///0005829 // cytosol // traceable author statement///0048471 // perinuclear region of cytoplasm // inferred from electronic annotation	0001758 // retinal dehydrogenase activity // not recorded///0001758 // retinal dehydrogenase activity // inferred from sequence or structural similarity///0004028 // 3-chloroallyl aldehyde dehydrogenase activity // not recorded///0004028 // 3-chloroallyl aldehyde dehydrogenase activity // inferred from sequence or structural similarity///0004029 // aldehyde dehydrogenase (NAD) activity // not rec…	chr15:58245628-58306186 (-) // 99.94 // q21.3
202920_at	7.15972e-05	1.05444e-05	2.63641	down	ANK2	287	0002027 // regulation of heart rate // inferred from mutant phenotype///0003283 // atrial septum development // inferred from mutant phenotype///0006874 // cellular calcium ion homeostasis // inferred from sequence or structural similarity///0007165 // signal transduction // inferred from electronic annotation///0007399 // nervous system development // inferred from electronic annotation///000741…	0005622 // intracellular // inferred from genetic interaction///0005737 // cytoplasm // inferred from electronic annotation///0005829 // cytosol // traceable author statement///0005856 // cytoskeleton // inferred from electronic annotation///0005886 // plasma membrane // inferred from sequence or structural similarity///0005887 // integral component of plasma membrane // inferred from electronic …	0005200 // structural constituent of cytoskeleton // inferred from electronic annotation///0005515 // protein binding // inferred from physical interaction///0015459 // potassium channel regulator activity // inferred from electronic annotation///0019899 // enzyme binding // inferred from physical interaction///0019901 // protein kinase binding // inferred from physical interaction///0030507 // s…	chr4:113970869-114304892 (+) // 99.44 // q25
1569040_s_at	0.00452183	0.0042017	2.14484	down	ANKRD36BP2	645784				chr2:89065416-89106126 (+) // 89.12 // p11.2
222608_s_at	0.000466899	0.000213823	2.04588	up	ANLN	54443	0000281 // mitotic cytokinesis // inferred from direct assay///0000921 // septin ring assembly // traceable author statement///0002244 // hematopoietic progenitor cell differentiation // inferred from electronic annotation///0007049 // cell cycle // inferred from electronic annotation///0007067 // mitotic nuclear division // inferred from electronic annotation///0007096 // regulation of exit from…	0005634 // nucleus // inferred from electronic annotation///0005654 // nucleoplasm // inferred from direct assay///0005737 // cytoplasm // inferred from electronic annotation///0005826 // actomyosin contractile ring // inferred from direct assay///0005856 // cytoskeleton // inferred from electronic annotation///0005938 // cell cortex // inferred from electronic annotation///0015629 // actin cytos…	0003779 // actin binding // inferred from direct assay///0005515 // protein binding // inferred from physical interaction	chr7:36429480-36493400 (+) // 96.26 // p14.2
1552619_a_at	0.000556638	0.000271274	2.08902	up	ANLN	54443	0000281 // mitotic cytokinesis // inferred from direct assay///0000921 // septin ring assembly // traceable author statement///0002244 // hematopoietic progenitor cell differentiation // inferred from electronic annotation///0007049 // cell cycle // inferred from electronic annotation///0007067 // mitotic nuclear division // inferred from electronic annotation///0007096 // regulation of exit from…	0005634 // nucleus // inferred from electronic annotation///0005654 // nucleoplasm // inferred from direct assay///0005737 // cytoplasm // inferred from electronic annotation///0005826 // actomyosin contractile ring // inferred from direct assay///0005856 // cytoskeleton // inferred from electronic annotation///0005938 // cell cortex // inferred from electronic annotation///0015629 // actin cytos…	0003779 // actin binding // inferred from direct assay///0005515 // protein binding // inferred from physical interaction	chr7:36429429-36492725 (+) // 99.2 // p14.2
204894_s_at	0.00051874	0.000246746	2.23774	down	AOC3	8639	0006805 // xenobiotic metabolic process // traceable author statement///0006812 // cation transport // inferred from direct assay///0006954 // inflammatory response // traceable author statement///0007155 // cell adhesion // inferred from direct assay///0009308 // amine metabolic process // inferred from direct assay///0044281 // small molecule metabolic process // traceable author statement///00…	0005737 // cytoplasm // inferred from direct assay///0005769 // early endosome // inferred from direct assay///0005783 // endoplasmic reticulum // inferred from direct assay///0005794 // Golgi apparatus // inferred from direct assay///0005886 // plasma membrane // inferred from direct assay///0005886 // plasma membrane // traceable author statement///0005902 // microvillus // inferred from direct…	0005261 // cation channel activity // inferred from direct assay///0005507 // copper ion binding // inferred from direct assay///0005509 // calcium ion binding // inferred from direct assay///0005515 // protein binding // inferred from physical interaction///0008131 // primary amine oxidase activity // inferred from direct assay///0008131 // primary amine oxidase activity // traceable author stat…	chr17:41003200-41010138 (+) // 87.92 // q21.31
206632_s_at	0.00035758	0.00014319	2.3222	up	APOBEC3B	9582	0002376 // immune system process // inferred from electronic annotation///0008152 // metabolic process // inferred from electronic annotation///0009972 // cytidine deamination // inferred from direct assay///0009972 // cytidine deamination // inferred from mutant phenotype///0010529 // negative regulation of transposition // inferred from direct assay///0044356 // clearance of foreign intracellul…	0005634 // nucleus // inferred from direct assay///0005654 // nucleoplasm // inferred from direct assay///0005737 // cytoplasm // inferred from direct assay///0005737 // cytoplasm // inferred from electronic annotation	0003723 // RNA binding // inferred from electronic annotation///0003824 // catalytic activity // inferred from electronic annotation///0004126 // cytidine deaminase activity // inferred from direct assay///0004126 // cytidine deaminase activity // inferred from mutant phenotype///0005515 // protein binding // inferred from physical interaction///0008270 // zinc ion binding // inferred from electr…	chr22:39382345-39388783 (+) // 96.13 // q13.1
204416_x_at	0.000565732	0.000280363	2.16102	down	APOC1	341	0006629 // lipid metabolic process // traceable author statement///0006641 // triglyceride metabolic process // inferred from electronic annotation///0006810 // transport // inferred from electronic annotation///0006869 // lipid transport // inferred from electronic annotation///0008203 // cholesterol metabolic process // inferred from electronic annotation///0010873 // positive regulation of cho…	0005576 // extracellular region // inferred from electronic annotation///0005783 // endoplasmic reticulum // inferred from direct assay///0034361 // very-low-density lipoprotein particle // inferred from direct assay///0034364 // high-density lipoprotein particle // inferred from direct assay///0042627 // chylomicron // traceable author statement///0070062 // extracellular exosome // inferred fro…	0004859 // phospholipase inhibitor activity // inferred from direct assay///0005504 // fatty acid binding // inferred from direct assay///0031210 // phosphatidylcholine binding // traceable author statement///0055102 // lipase inhibitor activity // inferred from direct assay///0060228 // phosphatidylcholine-sterol O-acyltransferase activator activity // traceable author statement	chr19:45417957-45422599 (+) // 99.28 // q13.32
39248_at	0.00309265	0.00267528	2.0904	down	AQP3	360	0002684 // positive regulation of immune system process // inferred from direct assay///0003091 // renal water homeostasis // traceable author statement///0006810 // transport // non-traceable author statement///0006833 // water transport // traceable author statement///0007588 // excretion // traceable author statement///0009992 // cellular water homeostasis // not recorded///0015793 // glycerol…	0005634 // nucleus // inferred from direct assay///0005737 // cytoplasm // inferred from direct assay///0005886 // plasma membrane // inferred from direct assay///0005886 // plasma membrane // traceable author statement///0005887 // integral component of plasma membrane // not recorded///0005911 // cell-cell junction // inferred from direct assay///0016020 // membrane // inferred from electronic …	0005215 // transporter activity // non-traceable author statement///0015204 // urea transmembrane transporter activity // not recorded///0015250 // water channel activity // not recorded///0015250 // water channel activity // traceable author statement///0015254 // glycerol channel activity // inferred from direct assay	chr9:33441153-33441590 (-) // 80.47 // p13.3
207522_s_at	0.000141231	3.03085e-05	2.02959	down	ATP2A3	489	0006810 // transport // traceable author statement///0006811 // ion transport // inferred from electronic annotation///0006816 // calcium ion transport // traceable author statement///0006874 // cellular calcium ion homeostasis // not recorded///0007596 // blood coagulation // traceable author statement///0008152 // metabolic process // inferred from electronic annotation///0034220 // ion transme…	0005634 // nucleus // inferred from electronic annotation///0005783 // endoplasmic reticulum // inferred from direct assay///0005789 // endoplasmic reticulum membrane // traceable author statement///0005887 // integral component of plasma membrane // not recorded///0016020 // membrane // inferred from electronic annotation///0016021 // integral component of membrane // inferred from electronic an…	0000166 // nucleotide binding // inferred from electronic annotation///0005388 // calcium-transporting ATPase activity // inferred from electronic annotation///0005524 // ATP binding // inferred from electronic annotation///0016787 // hydrolase activity // inferred from electronic annotation///0046872 // metal ion binding // inferred from electronic annotation	chr17:3827168-3867591 (-) // 99.8 // p13.2
219667_s_at	0.000785035	0.000437675	2.4034	down	BANK1	55024	0042113 // B cell activation // inferred from electronic annotation///0043410 // positive regulation of MAPK cascade // inferred from electronic annotation///0045947 // negative regulation of translational initiation // inferred from electronic annotation///0050869 // negative regulation of B cell activation // inferred from electronic annotation///0051898 // negative regulation of protein kinase…		0005515 // protein binding // inferred from electronic annotation	chr4:102735035-102995896 (+) // 98.03 // q24
1558662_s_at	0.000990466	0.000606989	2.01402	down	BANK1	55024	0042113 // B cell activation // inferred from electronic annotation///0043410 // positive regulation of MAPK cascade // inferred from electronic annotation///0045947 // negative regulation of translational initiation // inferred from electronic annotation///0050869 // negative regulation of B cell activation // inferred from electronic annotation///0051898 // negative regulation of protein kinase…		0005515 // protein binding // inferred from electronic annotation	chr4:102982572-102995610 (+) // 88.82 // q24
205780_at	0.000614695	0.000315586	2.06607	up	BIK	638	0006915 // apoptotic process // traceable author statement///0007283 // spermatogenesis // inferred from electronic annotation///0008584 // male gonad development // not recorded///0008637 // apoptotic mitochondrial changes // not recorded///0032464 // positive regulation of protein homooligomerization // inferred from direct assay///0042981 // regulation of apoptotic process // inferred from ele…	0005739 // mitochondrion // inferred from electronic annotation///0005740 // mitochondrial envelope // inferred from electronic annotation///0012505 // endomembrane system // inferred from electronic annotation///0016020 // membrane // inferred from electronic annotation///0016021 // integral component of membrane // inferred from electronic annotation///0031966 // mitochondrial membrane // infer…	0005515 // protein binding // inferred from physical interaction///0046982 // protein heterodimerization activity // inferred from electronic annotation///0051400 // BH domain binding // inferred from electronic annotation	chr22:43519630-43525717 (+) // 68.15 // q13.2
209591_s_at	0.00553133	0.00532329	2.33299	up	BMP7	655	0001501 // skeletal system development // traceable author statement///0001503 // ossification // inferred from electronic annotation///0001654 // eye development // inferred from electronic annotation///0001656 // metanephros development // inferred from expression pattern///0001657 // ureteric bud development // inferred from sequence or structural similarity///0001707 // mesoderm formation // …	0005576 // extracellular region // traceable author statement///0005615 // extracellular space // inferred from direct assay///0031012 // extracellular matrix // inferred from electronic annotation///0031988 // membrane-bounded vesicle // inferred from electronic annotation	0005125 // cytokine activity // not recorded///0005160 // transforming growth factor beta receptor binding // not recorded///0005515 // protein binding // inferred from physical interaction///0008083 // growth factor activity // inferred from electronic annotation///0008201 // heparin binding // inferred from electronic annotation///0070700 // BMP receptor binding // not recorded	chr20:55745958-55841274 (-) // 100.0 // q13.31
201848_s_at	8.45124e-06	2.99159e-07	2.32107	up	BNIP3	664	0000422 // mitophagy // non-traceable author statement///0001666 // response to hypoxia // inferred from sequence or structural similarity///0006915 // apoptotic process // inferred from physical interaction///0008219 // cell death // inferred from sequence or structural similarity///0008626 // granzyme-mediated apoptotic signaling pathway // inferred from direct assay///0010508 // positive regul…	0005634 // nucleus // inferred from sequence or structural similarity///0005635 // nuclear envelope // inferred from direct assay///0005654 // nucleoplasm // inferred from sequence or structural similarity///0005737 // cytoplasm // inferred from sequence or structural similarity///0005739 // mitochondrion // inferred from direct assay///0005739 // mitochondrion // traceable author statement///000…	0005515 // protein binding // inferred from physical interaction///0042802 // identical protein binding // inferred from physical interaction///0042803 // protein homodimerization activity // inferred from direct assay///0042803 // protein homodimerization activity // non-traceable author statement///0046982 // protein heterodimerization activity // inferred from direct assay///0051020 // GTPase …	chr10:133781942-133795382 (-) // 93.41 // q26.3
228570_at	0.000198717	5.78649e-05	2.27973	up	BTBD11	121551	0060395 // SMAD protein signal transduction // inferred from electronic annotation	0016020 // membrane // inferred from electronic annotation///0016021 // integral component of membrane // inferred from electronic annotation	0005515 // protein binding // inferred from electronic annotation///0046982 // protein heterodimerization activity // inferred from electronic annotation	chr12:108052634-108053417 (+) // 97.51 // q23.3
238692_at	5.90625e-05	7.70949e-06	2.22591	up	BTBD11	121551	0060395 // SMAD protein signal transduction // inferred from electronic annotation	0016020 // membrane // inferred from electronic annotation///0016021 // integral component of membrane // inferred from electronic annotation	0005515 // protein binding // inferred from electronic annotation///0046982 // protein heterodimerization activity // inferred from electronic annotation	chr12:108035875-108052530 (+) // 90.33 // q23.3
1559584_a_at	0.000397529	0.00017238	2.24429	down	C16orf54///LOC105369277	283897///105369277		0016020 // membrane // inferred from electronic annotation///0016021 // integral component of membrane // inferred from electronic annotation		chr16:29488505-29756274 (-) // 62.93 // p11.2
227019_at	0.000239894	8.27952e-05	2.02577	up	C1orf226	400793				chr1:162354064-162356603 (+) // 98.44 // q23.3
223623_at	0.000886447	0.00052167	2.51777	down	C2orf40	84417	0008054 // negative regulation of cyclin-dependent protein serine/threonine kinase by cyclin degradation // inferred from electronic annotation///0070314 // G1 to G0 transition // inferred from electronic annotation///0090398 // cellular senescence // inferred from electronic annotation	0005576 // extracellular region // inferred from electronic annotation///0005615 // extracellular space // inferred from electronic annotation///0030133 // transport vesicle // inferred from electronic annotation///0031410 // cytoplasmic vesicle // inferred from electronic annotation		chr2:106682112-106694608 (+) // 99.87 // q12.2
239697_x_at	0.00207263	0.00150403	2.01088	up	C3orf67	200844				chr3:58727733-58728137 (-) // 97.12 // p14.2
202992_at	0.00456604	0.00426299	3.00879	down	C7	730	0002376 // immune system process // inferred from electronic annotation///0006883 // cellular sodium ion homeostasis // inferred from electronic annotation///0006955 // immune response // inferred from electronic annotation///0006956 // complement activation // traceable author statement///0006957 // complement activation, alternative pathway // inferred from electronic annotation///0006958 // co…	0005576 // extracellular region // traceable author statement///0005579 // membrane attack complex // inferred from electronic annotation///0070062 // extracellular exosome // inferred from direct assay	0005515 // protein binding // inferred from electronic annotation	chr5:40928679-40983037 (+) // 88.84 // p13.1
235979_at	0.000237131	8.02677e-05	2.01096	down	C7	730	0002376 // immune system process // inferred from electronic annotation///0006955 // immune response // inferred from electronic annotation///0006956 // complement activation // traceable author statement///0006957 // complement activation, alternative pathway // inferred from electronic annotation///0006958 // complement activation, classical pathway // inferred from electronic annotation///0019…	0005576 // extracellular region // traceable author statement///0005579 // membrane attack complex // inferred from electronic annotation///0070062 // extracellular exosome // inferred from direct assay		chr5:40979905-40980469 (+) // 49.08 // p13.1
209213_at	0.000284962	0.000105915	2.37942	up	CBR1	873	0008152 // metabolic process // inferred from electronic annotation///0017144 // drug metabolic process // inferred from direct assay///0019369 // arachidonic acid metabolic process // traceable author statement///0019371 // cyclooxygenase pathway // traceable author statement///0030855 // epithelial cell differentiation // inferred from expression pattern///0042373 // vitamin K metabolic process…	0005737 // cytoplasm // inferred from electronic annotation///0005829 // cytosol // traceable author statement///0070062 // extracellular exosome // inferred from direct assay///1903561 // extracellular vesicle // inferred from direct assay	0004090 // carbonyl reductase (NADPH) activity // inferred from direct assay///0016491 // oxidoreductase activity // inferred from electronic annotation///0016655 // oxidoreductase activity, acting on NAD(P)H, quinone or similar compound as acceptor // inferred from direct assay///0047021 // 15-hydroxyprostaglandin dehydrogenase (NADP+) activity // inferred from electronic annotation///0050221 //…	chr21:37442336-37445272 (+) // 97.38 // q22.12
225242_s_at	3.38145e-05	2.31914e-06	2.26972	down	CCDC80	151887	0010811 // positive regulation of cell-substrate adhesion // inferred from electronic annotation///0030198 // extracellular matrix organization // inferred from electronic annotation	0005576 // extracellular region // inferred from electronic annotation///0005578 // proteinaceous extracellular matrix // inferred from electronic annotation///0005604 // basement membrane // inferred from electronic annotation///0005614 // interstitial matrix // inferred from electronic annotation///0016020 // membrane // inferred from electronic annotation///0016021 // integral component of mem…	0001968 // fibronectin binding // inferred from electronic annotation///0005539 // glycosaminoglycan binding // inferred from electronic annotation///0008201 // heparin binding // inferred from electronic annotation	chr3:112324111-112359950 (-) // 94.9 // q13.2
243864_at	7.72103e-05	1.21282e-05	2.00494	down	CCDC80	151887	0010811 // positive regulation of cell-substrate adhesion // inferred from electronic annotation///0030198 // extracellular matrix organization // inferred from electronic annotation	0005576 // extracellular region // inferred from electronic annotation///0005578 // proteinaceous extracellular matrix // inferred from electronic annotation///0005604 // basement membrane // inferred from electronic annotation///0005614 // interstitial matrix // inferred from electronic annotation///0019031 // viral envelope // inferred from electronic annotation///0031012 // extracellular matri…	0001968 // fibronectin binding // inferred from electronic annotation///0005539 // glycosaminoglycan binding // inferred from electronic annotation///0008201 // heparin binding // inferred from electronic annotation	chr3:112323287-112323884 (-) // 66.0 // q13.2
227061_at	0.000158543	3.92849e-05	2.49887	down	CCDC80///LINC01279	151887///100506621	0010811 // positive regulation of cell-substrate adhesion // inferred from electronic annotation///0030198 // extracellular matrix organization // inferred from electronic annotation	0005576 // extracellular region // inferred from electronic annotation///0005578 // proteinaceous extracellular matrix // inferred from electronic annotation///0005604 // basement membrane // inferred from electronic annotation///0005614 // interstitial matrix // inferred from electronic annotation///0019031 // viral envelope // inferred from electronic annotation///0031012 // extracellular matri…	0001968 // fibronectin binding // inferred from electronic annotation///0005539 // glycosaminoglycan binding // inferred from electronic annotation///0008201 // heparin binding // inferred from electronic annotation	chr3:112315643-112316945 (-) // 88.88 // q13.2
205392_s_at	0.000358955	0.000145392	2.08821	down	CCL14///CCL15-CCL14	6358///348249	0002548 // monocyte chemotaxis // not recorded///0006874 // cellular calcium ion homeostasis // traceable author statement///0006935 // chemotaxis // inferred from electronic annotation///0006935 // chemotaxis // traceable author statement///0006955 // immune response // inferred from electronic annotation///0007165 // signal transduction // traceable author statement///0007186 // G-protein coupl…	0005576 // extracellular region // inferred from electronic annotation///0005615 // extracellular space // inferred from electronic annotation///0005623 // cell // traceable author statement	0005102 // receptor binding // inferred from electronic annotation///0005102 // receptor binding // traceable author statement///0005125 // cytokine activity // inferred from electronic annotation///0008009 // chemokine activity // not recorded///0008201 // heparin binding // inferred from electronic annotation///0042056 // chemoattractant activity // inferred from direct assay///0048020 // CCR c…	chr17:34310691-34328586 (-) // 99.89 // q12
210072_at	0.00121675	0.00078604	2.38935	down	CCL19	6363	0001768 // establishment of T cell polarity // inferred from direct assay///0001771 // immunological synapse formation // inferred from sequence or structural similarity///0002407 // dendritic cell chemotaxis // inferred from direct assay///0002408 // myeloid dendritic cell chemotaxis // inferred from direct assay///0002548 // monocyte chemotaxis // not recorded///0002606 // positive regulation o…	0005576 // extracellular region // traceable author statement///0005615 // extracellular space // not recorded///0005622 // intracellular // inferred from direct assay///0005622 // intracellular // inferred from sequence or structural similarity///0005623 // cell // inferred from sequence or structural similarity///0005623 // cell // traceable author statement	0005125 // cytokine activity // inferred from electronic annotation///0008009 // chemokine activity // inferred from direct assay///0031732 // CCR7 chemokine receptor binding // inferred from sequence or structural similarity///0031735 // CCR10 chemokine receptor binding // inferred from direct assay///0042379 // chemokine receptor binding // inferred from direct assay///0048020 // CCR chemokine …	chr9:34689726-34691255 (-) // 98.8 // p13.3
204606_at	0.000975953	0.000591618	2.00896	down	CCL21	6366	0001768 // establishment of T cell polarity // inferred from direct assay///0001771 // immunological synapse formation // inferred from sequence or structural similarity///0001954 // positive regulation of cell-matrix adhesion // inferred from direct assay///0002407 // dendritic cell chemotaxis // inferred from direct assay///0002548 // monocyte chemotaxis // not recorded///0002606 // positive re…	0005576 // extracellular region // traceable author statement///0005578 // proteinaceous extracellular matrix // inferred from direct assay///0005615 // extracellular space // not recorded///0005622 // intracellular // inferred from direct assay	0005125 // cytokine activity // inferred from electronic annotation///0008009 // chemokine activity // inferred from direct assay///0031732 // CCR7 chemokine receptor binding // inferred from sequence or structural similarity///0042379 // chemokine receptor binding // inferred from direct assay///0048020 // CCR chemokine receptor binding // not recorded	chr9:34709003-34710121 (-) // 99.65 // p13.3
206978_at	0.000359026	0.000146946	2.01081	down	CCR2	729230	0001974 // blood vessel remodeling // inferred from sequence or structural similarity///0002407 // dendritic cell chemotaxis // traceable author statement///0002827 // positive regulation of T-helper 1 type immune response // inferred from sequence or structural similarity///0002829 // negative regulation of type 2 immune response // inferred from sequence or structural similarity///0006874 // ce…	0005737 // cytoplasm // inferred from direct assay///0005829 // cytosol // inferred from sequence or structural similarity///0005886 // plasma membrane // inferred from direct assay///0005886 // plasma membrane // traceable author statement///0005887 // integral component of plasma membrane // traceable author statement///0016020 // membrane // inferred from electronic annotation///0016021 // int…	0004871 // signal transducer activity // inferred from electronic annotation///0004930 // G-protein coupled receptor activity // inferred from electronic annotation///0004950 // chemokine receptor activity // traceable author statement///0005515 // protein binding // inferred from physical interaction///0016493 // C-C chemokine receptor activity // inferred from electronic annotation///0031727 //…	chr3:46398979-46402419 (+) // 93.37 // p21.31
204661_at	0.000162255	4.16407e-05	2.29328	down	CD52	1043	0007204 // positive regulation of cytosolic calcium ion concentration // inferred from direct assay///0045730 // respiratory burst // non-traceable author statement	0005829 // cytosol // inferred from direct assay///0005886 // plasma membrane // inferred from electronic annotation///0005887 // integral component of plasma membrane // traceable author statement///0016020 // membrane // traceable author statement///0016021 // integral component of membrane // inferred from electronic annotation///0031225 // anchored component of membrane // inferred from elect…		chr1:26644484-26647010 (+) // 98.37 // p36.11
34210_at	0.000154232	3.78754e-05	2.3496	down	CD52	1043	0007204 // positive regulation of cytosolic calcium ion concentration // inferred from direct assay///0045730 // respiratory burst // non-traceable author statement	0005829 // cytosol // inferred from direct assay///0005886 // plasma membrane // inferred from electronic annotation///0005887 // integral component of plasma membrane // traceable author statement///0016020 // membrane // traceable author statement///0016021 // integral component of membrane // inferred from electronic annotation///0031225 // anchored component of membrane // inferred from elect…		chr1:26644416-26647014 (+) // 81.48 // p36.11
209795_at	0.000578316	0.000287878	2.19259	down	CD69	969	0007165 // signal transduction // traceable author statement///0035690 // cellular response to drug // inferred from electronic annotation	0005887 // integral component of plasma membrane // traceable author statement///0009897 // external side of plasma membrane // inferred from electronic annotation///0016020 // membrane // inferred from electronic annotation///0016021 // integral component of membrane // inferred from electronic annotation	0004888 // transmembrane signaling receptor activity // traceable author statement///0005509 // calcium ion binding // inferred from electronic annotation///0005515 // protein binding // inferred from physical interaction///0030246 // carbohydrate binding // inferred from electronic annotation	chr12:9905085-9913489 (-) // 99.64 // p13.31
230391_at	0.000240465	8.35242e-05	2.03834	down	CD84	8832	0006952 // defense response // traceable author statement///0007155 // cell adhesion // inferred from electronic annotation///0007156 // homophilic cell adhesion via plasma membrane adhesion molecules // traceable author statement///0007596 // blood coagulation // traceable author statement///0050900 // leukocyte migration // traceable author statement	0005886 // plasma membrane // traceable author statement///0005887 // integral component of plasma membrane // traceable author statement///0016020 // membrane // inferred from electronic annotation///0016021 // integral component of membrane // inferred from electronic annotation///0070062 // extracellular exosome // inferred from direct assay	0004872 // receptor activity // inferred from electronic annotation///0005515 // protein binding // inferred from physical interaction	chr1:160510888-160511453 (-) // 89.81 // q23.3
204154_at	0.000401653	0.000176834	2.07073	down	CDO1	1036	0000096 // sulfur amino acid metabolic process // traceable author statement///0000097 // sulfur amino acid biosynthetic process // traceable author statement///0000098 // sulfur amino acid catabolic process // traceable author statement///0006534 // cysteine metabolic process // traceable author statement///0006954 // inflammatory response // traceable author statement///0007595 // lactation // …	0005829 // cytosol // traceable author statement	0005506 // iron ion binding // inferred from electronic annotation///0008198 // ferrous iron binding // inferred from electronic annotation///0016491 // oxidoreductase activity // inferred from electronic annotation///0017172 // cysteine dioxygenase activity // inferred from sequence or structural similarity///0017172 // cysteine dioxygenase activity // traceable author statement///0046872 // met…	chr5:115140431-115152342 (-) // 99.36 // q22.3
242268_at	0.000784299	0.000432059	2.03437	down	CELF2	10659	0006396 // RNA processing // traceable author statement///0006397 // mRNA processing // inferred from electronic annotation///0008016 // regulation of heart contraction // traceable author statement	0005634 // nucleus // inferred from electronic annotation///0005737 // cytoplasm // inferred from electronic annotation	0000166 // nucleotide binding // inferred from electronic annotation///0003676 // nucleic acid binding // inferred from electronic annotation///0003723 // RNA binding // traceable author statement///0044822 // poly(A) RNA binding // inferred from direct assay	chr10:11269513-11270692 (+) // 90.24 // p14
1554252_a_at	0.000400758	0.000175553	2.83279	up	CERS3	204219	0006629 // lipid metabolic process // inferred from electronic annotation///0006665 // sphingolipid metabolic process // traceable author statement///0030148 // sphingolipid biosynthetic process // traceable author statement///0030216 // keratinocyte differentiation // inferred from mutant phenotype///0044281 // small molecule metabolic process // traceable author statement///0046513 // ceramide …	0005634 // nucleus // inferred from electronic annotation///0005783 // endoplasmic reticulum // inferred from electronic annotation///0005789 // endoplasmic reticulum membrane // traceable author statement///0016020 // membrane // inferred from electronic annotation///0016021 // integral component of membrane // inferred from electronic annotation///0031965 // nuclear membrane // inferred from el…	0003677 // DNA binding // inferred from electronic annotation///0016740 // transferase activity // inferred from electronic annotation///0050291 // sphingosine N-acyltransferase activity // not recorded	chr15:100940600-101069282 (-) // 88.58 // q26.3
209395_at	0.000920663	0.000547917	2.05066	down	CHI3L1	1116	0005975 // carbohydrate metabolic process // inferred from electronic annotation///0006032 // chitin catabolic process // not recorded///0006915 // apoptotic process // inferred from electronic annotation///0006954 // inflammatory response // inferred from expression pattern///0007250 // activation of NF-kappaB-inducing kinase activity // inferred from sequence or structural similarity///0009612 …	0005576 // extracellular region // not recorded///0005578 // proteinaceous extracellular matrix // non-traceable author statement///0005615 // extracellular space // inferred from direct assay///0005737 // cytoplasm // inferred from sequence or structural similarity///0005783 // endoplasmic reticulum // inferred from sequence or structural similarity///0048471 // perinuclear region of cytoplasm /…	0004553 // hydrolase activity, hydrolyzing O-glycosyl compounds // inferred from electronic annotation///0004568 // chitinase activity // inferred from direct assay///0005201 // extracellular matrix structural constituent // non-traceable author statement///0008061 // chitin binding // inferred from direct assay///0030246 // carbohydrate binding // inferred from electronic annotation	chr1:203148056-203155822 (-) // 99.43 // q32.1
209396_s_at	0.00109071	0.000690142	2.03126	down	CHI3L1	1116	0005975 // carbohydrate metabolic process // inferred from electronic annotation///0006032 // chitin catabolic process // not recorded///0006915 // apoptotic process // inferred from electronic annotation///0006954 // inflammatory response // inferred from expression pattern///0007250 // activation of NF-kappaB-inducing kinase activity // inferred from sequence or structural similarity///0009612 …	0005576 // extracellular region // not recorded///0005578 // proteinaceous extracellular matrix // non-traceable author statement///0005615 // extracellular space // inferred from direct assay///0005737 // cytoplasm // inferred from sequence or structural similarity///0005783 // endoplasmic reticulum // inferred from sequence or structural similarity///0048471 // perinuclear region of cytoplasm /…	0004553 // hydrolase activity, hydrolyzing O-glycosyl compounds // inferred from electronic annotation///0004568 // chitinase activity // inferred from direct assay///0005201 // extracellular matrix structural constituent // non-traceable author statement///0008061 // chitin binding // inferred from direct assay///0030246 // carbohydrate binding // inferred from electronic annotation	chr1:203148056-203155822 (-) // 99.43 // q32.1
208168_s_at	0.00574215	0.00562782	2.08607	down	CHIT1	1118	0000272 // polysaccharide catabolic process // inferred from electronic annotation///0005975 // carbohydrate metabolic process // inferred from electronic annotation///0006030 // chitin metabolic process // inferred from electronic annotation///0006032 // chitin catabolic process // inferred from direct assay///0006032 // chitin catabolic process // traceable author statement///0006955 // immune …	0005576 // extracellular region // not recorded///0005615 // extracellular space // inferred by curator///0005615 // extracellular space // inferred from direct assay///0005764 // lysosome // inferred from electronic annotation	0004553 // hydrolase activity, hydrolyzing O-glycosyl compounds // inferred from electronic annotation///0004568 // chitinase activity // traceable author statement///0008061 // chitin binding // traceable author statement///0008843 // endochitinase activity // inferred from direct assay///0016787 // hydrolase activity // inferred from electronic annotation///0016798 // hydrolase activity, acting…	chr1:203185794-203198776 (-) // 99.94 // q32.1
204591_at	0.00311123	0.00270511	2.21068	down	CHL1	10752	0001764 // neuron migration // inferred from electronic annotation///0007155 // cell adhesion // inferred from electronic annotation///0007165 // signal transduction // traceable author statement///0007275 // multicellular organismal development // inferred from electronic annotation///0007399 // nervous system development // inferred from electronic annotation///0007411 // axon guidance // trace…	0005576 // extracellular region // inferred from electronic annotation///0005578 // proteinaceous extracellular matrix // inferred from electronic annotation///0005886 // plasma membrane // inferred from electronic annotation///0016020 // membrane // inferred from electronic annotation///0016021 // integral component of membrane // inferred from electronic annotation///0030425 // dendrite // infe…	0002020 // protease binding // inferred from electronic annotation///0005515 // protein binding // inferred from electronic annotation	chr3:238649-451090 (+) // 96.23 // p26.3
209763_at	0.00214588	0.00158567	2.41514	down	CHRDL1	91851	0001503 // ossification // inferred from electronic annotation///0001654 // eye development // inferred from mutant phenotype///0007275 // multicellular organismal development // inferred from electronic annotation///0007399 // nervous system development // inferred from electronic annotation///0030154 // cell differentiation // inferred from electronic annotation///0030182 // neuron differentiat…	0005576 // extracellular region // traceable author statement	0005515 // protein binding // inferred from electronic annotation	chrX:109917083-110038993 (-) // 90.93 // q23
214596_at	0.000871204	0.00049923	2.04832	up	CHRM3	1131	0003056 // regulation of vascular smooth muscle contraction // not recorded///0006112 // energy reserve metabolic process // traceable author statement///0006464 // cellular protein modification process // traceable author statement///0006939 // smooth muscle contraction // inferred from electronic annotation///0007165 // signal transduction // traceable author statement///0007186 // G-protein co…	0005886 // plasma membrane // traceable author statement///0005887 // integral component of plasma membrane // inferred from sequence or structural similarity///0016020 // membrane // inferred from electronic annotation///0016021 // integral component of membrane // inferred from electronic annotation///0016323 // basolateral plasma membrane // inferred from electronic annotation///0030054 // cel…	0004435 // phosphatidylinositol phospholipase C activity // traceable author statement///0004871 // signal transducer activity // inferred from electronic annotation///0004872 // receptor activity // traceable author statement///0004930 // G-protein coupled receptor activity // inferred from electronic annotation///0005515 // protein binding // inferred from physical interaction///0008144 // drug…	chr1:240070732-240074761 (+) // 99.18 // q43
242488_at	0.00300406	0.00257871	2.03066	up	CHRM3	1131	0003056 // regulation of vascular smooth muscle contraction // not recorded///0006112 // energy reserve metabolic process // traceable author statement///0006464 // cellular protein modification process // traceable author statement///0006939 // smooth muscle contraction // inferred from electronic annotation///0007165 // signal transduction // traceable author statement///0007186 // G-protein co…	0005886 // plasma membrane // traceable author statement///0005887 // integral component of plasma membrane // inferred from sequence or structural similarity///0016020 // membrane // inferred from electronic annotation///0016021 // integral component of membrane // inferred from electronic annotation///0016323 // basolateral plasma membrane // inferred from electronic annotation///0030054 // cel…	0004435 // phosphatidylinositol phospholipase C activity // traceable author statement///0004871 // signal transducer activity // inferred from electronic annotation///0004872 // receptor activity // traceable author statement///0004930 // G-protein coupled receptor activity // inferred from electronic annotation///0005515 // protein binding // inferred from physical interaction///0008144 // drug…	chr1:240078325-240078750 (+) // 92.39 // q43
1559633_a_at	5.76519e-05	7.09423e-06	2.42506	up	CHRM3	1131	0003056 // regulation of vascular smooth muscle contraction // not recorded///0006112 // energy reserve metabolic process // traceable author statement///0006464 // cellular protein modification process // traceable author statement///0006939 // smooth muscle contraction // inferred from electronic annotation///0007165 // signal transduction // traceable author statement///0007186 // G-protein co…	0005886 // plasma membrane // traceable author statement///0005887 // integral component of plasma membrane // inferred from sequence or structural similarity///0016020 // membrane // inferred from electronic annotation///0016021 // integral component of membrane // inferred from electronic annotation///0016323 // basolateral plasma membrane // inferred from electronic annotation///0030054 // cel…	0004435 // phosphatidylinositol phospholipase C activity // traceable author statement///0004871 // signal transducer activity // inferred from electronic annotation///0004872 // receptor activity // traceable author statement///0004930 // G-protein coupled receptor activity // inferred from electronic annotation///0005515 // protein binding // inferred from physical interaction///0008144 // drug…	chr1:239549864-240049896 (+) // 82.66 // q43
202712_s_at	0.000213488	6.89585e-05	2.38826	up	CKMT1A///CKMT1B	1159///548596	0006595 // polyamine metabolic process // traceable author statement///0006600 // creatine metabolic process // traceable author statement///0016310 // phosphorylation // inferred from electronic annotation///0034641 // cellular nitrogen compound metabolic process // traceable author statement///0044281 // small molecule metabolic process // traceable author statement	0005739 // mitochondrion // traceable author statement///0005743 // mitochondrial inner membrane // traceable author statement///0016020 // membrane // inferred from electronic annotation///0070062 // extracellular exosome // inferred from direct assay	0000166 // nucleotide binding // inferred from electronic annotation///0003824 // catalytic activity // inferred from electronic annotation///0004111 // creatine kinase activity // inferred from electronic annotation///0005524 // ATP binding // inferred from electronic annotation///0016301 // kinase activity // inferred from electronic annotation///0016740 // transferase activity // inferred from…	chr15:43886253-43891582 (+) // 99.93 // q15.3///chr15:43986085-43991398 (+) // 99.67 // q15.3
206164_at	0.00380076	0.00338032	3.23586	up	CLCA2	9635	0006508 // proteolysis // inferred from electronic annotation///0006810 // transport // traceable author statement///0006811 // ion transport // inferred from electronic annotation///0006821 // chloride transport // inferred from electronic annotation///0007155 // cell adhesion // inferred from electronic annotation///0034220 // ion transmembrane transport // traceable author statement///0055085 …	0005576 // extracellular region // inferred from electronic annotation///0005634 // nucleus // inferred from direct assay///0005886 // plasma membrane // traceable author statement///0005887 // integral component of plasma membrane // traceable author statement///0009925 // basal plasma membrane // inferred from electronic annotation///0016020 // membrane // inferred from electronic annotation///…	0005229 // intracellular calcium activated chloride channel activity // not recorded///0005254 // chloride channel activity // traceable author statement///0008233 // peptidase activity // inferred from electronic annotation///0008237 // metallopeptidase activity // inferred from electronic annotation///0015276 // ligand-gated ion channel activity // inferred from electronic annotation///0016787 …	chr1:86889824-86921931 (+) // 98.83 // p22.3
206165_s_at	0.0027502	0.00225662	4.48616	up	CLCA2	9635	0006508 // proteolysis // inferred from electronic annotation///0006810 // transport // traceable author statement///0006811 // ion transport // inferred from electronic annotation///0006821 // chloride transport // inferred from electronic annotation///0007155 // cell adhesion // inferred from electronic annotation///0034220 // ion transmembrane transport // traceable author statement///0055085 …	0005576 // extracellular region // inferred from electronic annotation///0005634 // nucleus // inferred from direct assay///0005886 // plasma membrane // traceable author statement///0005887 // integral component of plasma membrane // traceable author statement///0009925 // basal plasma membrane // inferred from electronic annotation///0016020 // membrane // inferred from electronic annotation///…	0005229 // intracellular calcium activated chloride channel activity // not recorded///0005254 // chloride channel activity // traceable author statement///0008233 // peptidase activity // inferred from electronic annotation///0008237 // metallopeptidase activity // inferred from electronic annotation///0015276 // ligand-gated ion channel activity // inferred from electronic annotation///0016787 …	chr1:86889824-86921931 (+) // 98.83 // p22.3
206166_s_at	0.00260719	0.00209383	3.74966	up	CLCA2	9635	0006508 // proteolysis // inferred from electronic annotation///0006810 // transport // traceable author statement///0006811 // ion transport // inferred from electronic annotation///0006821 // chloride transport // inferred from electronic annotation///0007155 // cell adhesion // inferred from electronic annotation///0034220 // ion transmembrane transport // traceable author statement///0055085 …	0005576 // extracellular region // inferred from electronic annotation///0005634 // nucleus // inferred from direct assay///0005886 // plasma membrane // traceable author statement///0005887 // integral component of plasma membrane // traceable author statement///0009925 // basal plasma membrane // inferred from electronic annotation///0016020 // membrane // inferred from electronic annotation///…	0005229 // intracellular calcium activated chloride channel activity // not recorded///0005254 // chloride channel activity // traceable author statement///0008233 // peptidase activity // inferred from electronic annotation///0008237 // metallopeptidase activity // inferred from electronic annotation///0015276 // ligand-gated ion channel activity // inferred from electronic annotation///0016787 …	chr1:86889824-86921236 (+) // 99.06 // p22.3
217528_at	0.00376465	0.00333988	4.05474	up	CLCA2	9635	0006508 // proteolysis // inferred from electronic annotation///0006810 // transport // traceable author statement///0006811 // ion transport // inferred from electronic annotation///0006821 // chloride transport // inferred from electronic annotation///0007155 // cell adhesion // inferred from electronic annotation///0034220 // ion transmembrane transport // traceable author statement///0055085 …	0005576 // extracellular region // inferred from electronic annotation///0005634 // nucleus // inferred from direct assay///0005886 // plasma membrane // traceable author statement///0005887 // integral component of plasma membrane // traceable author statement///0009925 // basal plasma membrane // inferred from electronic annotation///0016020 // membrane // inferred from electronic annotation///…	0005229 // intracellular calcium activated chloride channel activity // not recorded///0005254 // chloride channel activity // traceable author statement///0008233 // peptidase activity // inferred from electronic annotation///0008237 // metallopeptidase activity // inferred from electronic annotation///0015276 // ligand-gated ion channel activity // inferred from electronic annotation///0016787 …	chr1:86921507-86922234 (+) // 96.01 // p22.3
218182_s_at	0.00227292	0.00174492	2.74288	up	CLDN1	9076	0007155 // cell adhesion // traceable author statement///0016032 // viral process // inferred from electronic annotation///0016338 // calcium-independent cell-cell adhesion via plasma membrane cell-adhesion molecules // inferred from sequence or structural similarity///0045216 // cell-cell junction organization // inferred from mutant phenotype///0046718 // viral entry into host cell // inferred …	0005886 // plasma membrane // inferred from electronic annotation///0005887 // integral component of plasma membrane // inferred from mutant phenotype///0005923 // bicellular tight junction // inferred from direct assay///0005923 // bicellular tight junction // inferred from sequence or structural similarity///0016020 // membrane // inferred from electronic annotation///0016021 // integral compon…	0001618 // virus receptor activity // inferred from electronic annotation///0005198 // structural molecule activity // inferred from electronic annotation///0005515 // protein binding // inferred from physical interaction///0042802 // identical protein binding // inferred from sequence or structural similarity	chr3:190025732-190040217 (-) // 95.8 // q28
222549_at	0.00616311	0.00613584	2.21361	up	CLDN1	9076	0016032 // viral process // inferred from electronic annotation///0016338 // calcium-independent cell-cell adhesion via plasma membrane cell-adhesion molecules // inferred from sequence or structural similarity///0045216 // cell-cell junction organization // inferred from mutant phenotype///0046718 // viral entry into host cell // inferred from electronic annotation///0051260 // protein homooligo…	0005886 // plasma membrane // inferred from electronic annotation///0005887 // integral component of plasma membrane // inferred from mutant phenotype///0005923 // bicellular tight junction // inferred from direct assay///0005923 // bicellular tight junction // inferred from sequence or structural similarity///0016020 // membrane // inferred from electronic annotation///0016021 // integral compon…	0001618 // virus receptor activity // inferred from electronic annotation///0005198 // structural molecule activity // inferred from electronic annotation///0005515 // protein binding // inferred from physical interaction///0042802 // identical protein binding // inferred from sequence or structural similarity	chr3:190023493-190040215 (-) // 85.71 // q28
228335_at	0.0027502	0.00225912	2.0982	down	CLDN11	5010	0007155 // cell adhesion // inferred from electronic annotation///0007283 // spermatogenesis // inferred from electronic annotation///0008366 // axon ensheathment // inferred from electronic annotation///0016338 // calcium-independent cell-cell adhesion via plasma membrane cell-adhesion molecules // inferred from sequence or structural similarity	0005886 // plasma membrane // inferred from electronic annotation///0005923 // bicellular tight junction // inferred from sequence or structural similarity///0016020 // membrane // inferred from electronic annotation///0016021 // integral component of membrane // inferred from electronic annotation///0030054 // cell junction // inferred from electronic annotation///0043209 // myelin sheath // inf…	0005198 // structural molecule activity // inferred from electronic annotation///0005515 // protein binding // inferred from electronic annotation///0042802 // identical protein binding // inferred from sequence or structural similarity	chr3:170151052-170152037 (+) // 79.74 // q26.2
205200_at	0.00044249	0.000199983	2.23815	down	CLEC3B///EXOSC7	7123///23016	0000288 // nuclear-transcribed mRNA catabolic process, deadenylation-dependent decay // traceable author statement///0000467 // exonucleolytic trimming to generate mature 3'-end of 5.8S rRNA from tricistronic rRNA transcript (SSU-rRNA, 5.8S rRNA, LSU-rRNA) // not recorded///0001501 // skeletal system development // inferred from electronic annotation///0001503 // ossification // inferred from exp…	0000176 // nuclear exosome (RNase complex) // not recorded///0000177 // cytoplasmic exosome (RNase complex) // not recorded///0000178 // exosome (RNase complex) // inferred from direct assay///0000178 // exosome (RNase complex) // traceable author statement///0001652 // granular component // inferred from direct assay///0005576 // extracellular region // non-traceable author statement///0005615 /…	0000175 // 3'-5'-exoribonuclease activity // traceable author statement///0003723 // RNA binding // traceable author statement///0004527 // exonuclease activity // inferred from electronic annotation///0004532 // exoribonuclease activity // inferred from direct assay///0005509 // calcium ion binding // inferred from direct assay///0005515 // protein binding // inferred from physical interaction//…	chr3:45067769-45077562 (+) // 92.22 // p21.31
227742_at	0.000881667	0.000514956	2.46217	down	CLIC6	54102	0006749 // glutathione metabolic process // not recorded///0006810 // transport // inferred from electronic annotation///0006811 // ion transport // inferred from electronic annotation///0006821 // chloride transport // inferred from electronic annotation///0034765 // regulation of ion transmembrane transport // inferred from electronic annotation///1902476 // chloride transmembrane transport // …	0005634 // nucleus // not recorded///0005737 // cytoplasm // not recorded///0005886 // plasma membrane // inferred from electronic annotation///0016020 // membrane // inferred from electronic annotation///0016021 // integral component of membrane // inferred from electronic annotation///0034707 // chloride channel complex // inferred from electronic annotation///0070062 // extracellular exosome /…	0004364 // glutathione transferase activity // not recorded///0005244 // voltage-gated ion channel activity // inferred from electronic annotation///0005254 // chloride channel activity // not recorded///0005515 // protein binding // inferred from electronic annotation///0008022 // protein C-terminus binding // inferred from electronic annotation///0031749 // D2 dopamine receptor binding // infer…	chr21:36089736-36090521 (+) // 96.13 // q22.12
227202_at	0.00107865	0.000673406	2.64489	up	CNTN1	1272	0007155 // cell adhesion // inferred from electronic annotation///0007219 // Notch signaling pathway // traceable author statement///0007411 // axon guidance // traceable author statement///0010628 // positive regulation of gene expression // inferred from electronic annotation///0010765 // positive regulation of sodium ion transport // inferred from electronic annotation///0010976 // positive re…	0005886 // plasma membrane // inferred from electronic annotation///0016020 // membrane // traceable author statement///0031225 // anchored component of membrane // inferred from electronic annotation///0043209 // myelin sheath // inferred from electronic annotation///0070062 // extracellular exosome // inferred from direct assay	0001948 // glycoprotein binding // inferred from electronic annotation///0005515 // protein binding // inferred from electronic annotation///0030246 // carbohydrate binding // inferred from electronic annotation	chr12:41464574-41466214 (+) // 96.41 // q12
227209_at	0.00272327	0.00221115	2.49663	up	CNTN1	1272	0007155 // cell adhesion // inferred from electronic annotation///0007219 // Notch signaling pathway // traceable author statement///0007411 // axon guidance // traceable author statement///0010628 // positive regulation of gene expression // inferred from electronic annotation///0010765 // positive regulation of sodium ion transport // inferred from electronic annotation///0010976 // positive re…	0005886 // plasma membrane // inferred from electronic annotation///0016020 // membrane // traceable author statement///0031225 // anchored component of membrane // inferred from electronic annotation///0043209 // myelin sheath // inferred from electronic annotation///0070062 // extracellular exosome // inferred from direct assay	0001948 // glycoprotein binding // inferred from electronic annotation///0005515 // protein binding // inferred from electronic annotation///0030246 // carbohydrate binding // inferred from electronic annotation	chr12:41464574-41466214 (+) // 96.41 // q12
215145_s_at	0.000162372	4.20299e-05	3.16755	up	CNTNAP2	26047	0007155 // cell adhesion // inferred from electronic annotation///0007420 // brain development // traceable author statement///0007612 // learning // inferred from mutant phenotype///0008038 // neuron recognition // non-traceable author statement///0019226 // transmission of nerve impulse // non-traceable author statement///0021756 // striatum development // inferred from expression pattern///002…	0005769 // early endosome // inferred from direct assay///0005794 // Golgi apparatus // inferred from direct assay///0008076 // voltage-gated potassium channel complex // inferred from direct assay///0009986 // cell surface // inferred from direct assay///0016020 // membrane // inferred from direct assay///0016021 // integral component of membrane // non-traceable author statement///0030424 // ax…	0005515 // protein binding // inferred from physical interaction///0019899 // enzyme binding // inferred from physical interaction	chr7:148036560-148112708 (+) // 99.85 // q36.1
219300_s_at	0.000196476	5.6074e-05	3.13496	up	CNTNAP2	26047	0007155 // cell adhesion // inferred from electronic annotation///0007420 // brain development // traceable author statement///0007612 // learning // inferred from mutant phenotype///0008038 // neuron recognition // non-traceable author statement///0019226 // transmission of nerve impulse // non-traceable author statement///0021756 // striatum development // inferred from expression pattern///002…	0005769 // early endosome // inferred from direct assay///0005794 // Golgi apparatus // inferred from direct assay///0008076 // voltage-gated potassium channel complex // inferred from direct assay///0009986 // cell surface // inferred from direct assay///0016020 // membrane // inferred from direct assay///0016021 // integral component of membrane // non-traceable author statement///0030424 // ax…	0005515 // protein binding // inferred from physical interaction///0019899 // enzyme binding // inferred from physical interaction	chr7:145813935-148118087 (+) // 94.7 // q35
219301_s_at	0.000836066	0.000473524	2.38111	up	CNTNAP2	26047	0007155 // cell adhesion // inferred from electronic annotation///0007420 // brain development // traceable author statement///0007612 // learning // inferred from mutant phenotype///0008038 // neuron recognition // non-traceable author statement///0019226 // transmission of nerve impulse // non-traceable author statement///0021756 // striatum development // inferred from expression pattern///002…	0005769 // early endosome // inferred from direct assay///0005794 // Golgi apparatus // inferred from direct assay///0008076 // voltage-gated potassium channel complex // inferred from direct assay///0009986 // cell surface // inferred from direct assay///0016020 // membrane // inferred from direct assay///0016021 // integral component of membrane // non-traceable author statement///0030424 // ax…	0005515 // protein binding // inferred from physical interaction///0019899 // enzyme binding // inferred from physical interaction	chr7:145813935-148118087 (+) // 94.7 // q35
219302_s_at	0.000213488	6.84878e-05	2.84383	up	CNTNAP2	26047	0007155 // cell adhesion // inferred from electronic annotation///0007420 // brain development // traceable author statement///0007612 // learning // inferred from mutant phenotype///0008038 // neuron recognition // non-traceable author statement///0019226 // transmission of nerve impulse // non-traceable author statement///0021756 // striatum development // inferred from expression pattern///002…	0005769 // early endosome // inferred from direct assay///0005794 // Golgi apparatus // inferred from direct assay///0008076 // voltage-gated potassium channel complex // inferred from direct assay///0009986 // cell surface // inferred from direct assay///0016020 // membrane // inferred from direct assay///0016021 // integral component of membrane // non-traceable author statement///0030424 // ax…	0005515 // protein binding // inferred from physical interaction///0019899 // enzyme binding // inferred from physical interaction	chr7:145813935-148113425 (+) // 92.46 // q35
1554242_a_at	0.00583654	0.00575906	2.2624	up	COCH	1690	0007605 // sensory perception of sound // inferred from electronic annotation///0008360 // regulation of cell shape // inferred from mutant phenotype///0042742 // defense response to bacterium // inferred from electronic annotation///0045089 // positive regulation of innate immune response // inferred from electronic annotation	0005576 // extracellular region // inferred from electronic annotation///0005578 // proteinaceous extracellular matrix // inferred from electronic annotation///0031012 // extracellular matrix // inferred from direct assay///0070062 // extracellular exosome // inferred from direct assay	0005515 // protein binding // inferred from physical interaction///0005518 // collagen binding // inferred from direct assay	chr14:31343733-31364264 (+) // 97.1 // q12
212865_s_at	0.000164799	4.30587e-05	2.8333	down	COL14A1	7373	0003229 // ventricular cardiac muscle tissue development // inferred from electronic annotation///0007155 // cell adhesion // inferred from electronic annotation///0016337 // single organismal cell-cell adhesion // non-traceable author statement///0022617 // extracellular matrix disassembly // traceable author statement///0030198 // extracellular matrix organization // non-traceable author statem…	0005576 // extracellular region // traceable author statement///0005578 // proteinaceous extracellular matrix // non-traceable author statement///0005581 // collagen trimer // non-traceable author statement///0005596 // collagen type XIV trimer // non-traceable author statement///0005614 // interstitial matrix // inferred from electronic annotation///0005615 // extracellular space // inferred fro…	0005201 // extracellular matrix structural constituent // non-traceable author statement///0005515 // protein binding // inferred from electronic annotation///0005518 // collagen binding // non-traceable author statement///0030674 // protein binding, bridging // non-traceable author statement///0044822 // poly(A) RNA binding // inferred from direct assay	chr8:121267478-121384277 (+) // 94.28 // q24.12
228750_at	0.000331549	0.000128365	2.71723	down	COL14A1	7373	0003229 // ventricular cardiac muscle tissue development // inferred from electronic annotation///0007155 // cell adhesion // inferred from electronic annotation///0016337 // single organismal cell-cell adhesion // non-traceable author statement///0022617 // extracellular matrix disassembly // traceable author statement///0030198 // extracellular matrix organization // non-traceable author statem…	0005576 // extracellular region // traceable author statement///0005578 // proteinaceous extracellular matrix // non-traceable author statement///0005581 // collagen trimer // non-traceable author statement///0005596 // collagen type XIV trimer // non-traceable author statement///0005614 // interstitial matrix // inferred from electronic annotation///0005615 // extracellular space // inferred fro…	0005201 // extracellular matrix structural constituent // non-traceable author statement///0005518 // collagen binding // non-traceable author statement///0030674 // protein binding, bridging // non-traceable author statement///0044822 // poly(A) RNA binding // inferred from direct assay	chr8:121385108-121385811 (+) // 89.64 // q24.12
222073_at	0.00137786	0.000913787	2.9218	down	COL4A3	1285	0006919 // activation of cysteine-type endopeptidase activity involved in apoptotic process // inferred from direct assay///0007155 // cell adhesion // inferred from electronic annotation///0007166 // cell surface receptor signaling pathway // non-traceable author statement///0007411 // axon guidance // traceable author statement///0007605 // sensory perception of sound // traceable author statem…	0005576 // extracellular region // traceable author statement///0005578 // proteinaceous extracellular matrix // inferred from electronic annotation///0005581 // collagen trimer // inferred from electronic annotation///0005587 // collagen type IV trimer // inferred from direct assay///0005604 // basement membrane // inferred from direct assay///0005783 // endoplasmic reticulum // inferred from di…	0005178 // integrin binding // inferred from direct assay///0005178 // integrin binding // traceable author statement///0005198 // structural molecule activity // non-traceable author statement///0005201 // extracellular matrix structural constituent // inferred from electronic annotation///0005515 // protein binding // inferred from physical interaction///0008191 // metalloendopeptidase inhibito…	chr2:228177181-228177932 (+) // 87.77 // q36.3
214602_at	0.000241829	8.56032e-05	2.07673	down	COL4A4	1286	0007411 // axon guidance // traceable author statement///0022617 // extracellular matrix disassembly // traceable author statement///0030198 // extracellular matrix organization // traceable author statement///0030574 // collagen catabolic process // traceable author statement///0032836 // glomerular basement membrane development // inferred from mutant phenotype	0005576 // extracellular region // traceable author statement///0005578 // proteinaceous extracellular matrix // inferred from electronic annotation///0005581 // collagen trimer // inferred from electronic annotation///0005587 // collagen type IV trimer // inferred from direct assay///0005604 // basement membrane // inferred from electronic annotation///0005605 // basal lamina // inferred from di…	0005201 // extracellular matrix structural constituent // inferred from mutant phenotype	chr2:227869905-228028829 (-) // 99.62 // q36.3
229779_at	0.000229248	7.6078e-05	2.57299	down	COL4A4	1286	0007411 // axon guidance // traceable author statement///0022617 // extracellular matrix disassembly // traceable author statement///0030198 // extracellular matrix organization // traceable author statement///0030574 // collagen catabolic process // traceable author statement///0032836 // glomerular basement membrane development // inferred from mutant phenotype	0005576 // extracellular region // traceable author statement///0005578 // proteinaceous extracellular matrix // inferred from electronic annotation///0005581 // collagen trimer // inferred from electronic annotation///0005587 // collagen type IV trimer // inferred from direct assay///0005604 // basement membrane // inferred from electronic annotation///0005605 // basal lamina // inferred from di…	0005201 // extracellular matrix structural constituent // inferred from mutant phenotype	chr2:227867429-227868341 (-) // 80.56 // q36.3
205713_s_at	0.00014695	3.45526e-05	2.66233	down	COMP	1311	0001501 // skeletal system development // traceable author statement///0003417 // growth plate cartilage development // inferred from electronic annotation///0006915 // apoptotic process // inferred from electronic annotation///0007155 // cell adhesion // inferred from electronic annotation///0009887 // organ morphogenesis // traceable author statement///0030198 // extracellular matrix organizati…	0005576 // extracellular region // traceable author statement///0005578 // proteinaceous extracellular matrix // inferred from electronic annotation///0005615 // extracellular space // inferred from direct assay///0031012 // extracellular matrix // inferred from direct assay///0070062 // extracellular exosome // inferred from direct assay	0002020 // protease binding // inferred from physical interaction///0005201 // extracellular matrix structural constituent // traceable author statement///0005509 // calcium ion binding // inferred from direct assay///0005515 // protein binding // inferred from physical interaction///0005518 // collagen binding // inferred from direct assay///0008201 // heparin binding // inferred from direct ass…	chr19:18893583-18902100 (-) // 99.3 // p13.11
201116_s_at	0.000598443	0.000302771	2.02077	down	CPE	1363	0003214 // cardiac left ventricle morphogenesis // inferred from mutant phenotype///0006464 // cellular protein modification process // non-traceable author statement///0006508 // proteolysis // inferred from electronic annotation///0007218 // neuropeptide signaling pathway // non-traceable author statement///0008152 // metabolic process // traceable author statement///0016055 // Wnt signaling pa…	0005576 // extracellular region // inferred from electronic annotation///0005615 // extracellular space // not recorded///0005634 // nucleus // inferred from electronic annotation///0005794 // Golgi apparatus // inferred from direct assay///0005886 // plasma membrane // traceable author statement///0016020 // membrane // inferred from electronic annotation///0030141 // secretory granule // not re…	0004180 // carboxypeptidase activity // traceable author statement///0004181 // metallocarboxypeptidase activity // not recorded///0004185 // serine-type carboxypeptidase activity // not recorded///0008233 // peptidase activity // inferred from electronic annotation///0008237 // metallopeptidase activity // inferred from electronic annotation///0008270 // zinc ion binding // inferred from electro…	chr4:166300093-166419697 (+) // 95.17 // q32.3
201117_s_at	0.000598443	0.000303194	2.03624	down	CPE	1363	0003214 // cardiac left ventricle morphogenesis // inferred from mutant phenotype///0006464 // cellular protein modification process // non-traceable author statement///0006508 // proteolysis // inferred from electronic annotation///0007218 // neuropeptide signaling pathway // non-traceable author statement///0008152 // metabolic process // traceable author statement///0016055 // Wnt signaling pa…	0005576 // extracellular region // inferred from electronic annotation///0005615 // extracellular space // not recorded///0005634 // nucleus // inferred from electronic annotation///0005794 // Golgi apparatus // inferred from direct assay///0005886 // plasma membrane // traceable author statement///0016020 // membrane // inferred from electronic annotation///0030141 // secretory granule // not re…	0004180 // carboxypeptidase activity // traceable author statement///0004181 // metallocarboxypeptidase activity // not recorded///0004185 // serine-type carboxypeptidase activity // not recorded///0008233 // peptidase activity // inferred from electronic annotation///0008237 // metallopeptidase activity // inferred from electronic annotation///0008270 // zinc ion binding // inferred from electro…	chr4:166300093-166419476 (+) // 97.18 // q32.3
206100_at	0.0010825	0.000682548	2.18459	down	CPM	1368	0006508 // proteolysis // inferred from electronic annotation///0006518 // peptide metabolic process // not recorded///0009653 // anatomical structure morphogenesis // traceable author statement///0016485 // protein processing // not recorded	0005615 // extracellular space // not recorded///0005886 // plasma membrane // inferred from electronic annotation///0009986 // cell surface // inferred from direct assay///0016020 // membrane // inferred from electronic annotation///0016021 // integral component of membrane // inferred from electronic annotation///0031225 // anchored component of membrane // inferred from electronic annotation//…	0004180 // carboxypeptidase activity // traceable author statement///0004181 // metallocarboxypeptidase activity // inferred from electronic annotation///0004185 // serine-type carboxypeptidase activity // not recorded///0008233 // peptidase activity // inferred from electronic annotation///0008237 // metallopeptidase activity // inferred from electronic annotation///0008270 // zinc ion binding /…	chr12:69249536-69326622 (-) // 83.36 // q15
235019_at	0.00277065	0.00229866	2.01875	down	CPM	1368	0006508 // proteolysis // inferred from electronic annotation///0006518 // peptide metabolic process // not recorded///0009653 // anatomical structure morphogenesis // traceable author statement///0016485 // protein processing // not recorded	0005615 // extracellular space // not recorded///0005886 // plasma membrane // inferred from electronic annotation///0009986 // cell surface // inferred from direct assay///0016020 // membrane // inferred from electronic annotation///0031225 // anchored component of membrane // inferred from electronic annotation///0070062 // extracellular exosome // inferred from direct assay	0004180 // carboxypeptidase activity // traceable author statement///0004181 // metallocarboxypeptidase activity // inferred from electronic annotation///0004185 // serine-type carboxypeptidase activity // not recorded///0008233 // peptidase activity // inferred from electronic annotation///0008237 // metallopeptidase activity // inferred from electronic annotation///0008270 // zinc ion binding /…	chr12:69247447-69248696 (-) // 33.77 // q15
205544_s_at	0.00431732	0.00397346	2.23204	down	CR2	1380	0002376 // immune system process // inferred from electronic annotation///0002430 // complement receptor mediated signaling pathway // inferred from electronic annotation///0006955 // immune response // non-traceable author statement///0006958 // complement activation, classical pathway // inferred from electronic annotation///0016032 // viral process // inferred from electronic annotation///0030…	0005886 // plasma membrane // non-traceable author statement///0009897 // external side of plasma membrane // inferred from electronic annotation///0016020 // membrane // inferred from electronic annotation///0016021 // integral component of membrane // non-traceable author statement///0043235 // receptor complex // inferred from direct assay///0070062 // extracellular exosome // inferred from di…	0001618 // virus receptor activity // inferred from electronic annotation///0001848 // complement binding // inferred from direct assay///0003677 // DNA binding // inferred from direct assay///0004872 // receptor activity // inferred from electronic annotation///0004875 // complement receptor activity // non-traceable author statement///0004888 // transmembrane signaling receptor activity // non-…	chr1:207627694-207663229 (+) // 99.8 // q32.2
220445_s_at	0.00537372	0.0051405	2.28873	up	CSAG3	389903	0042493 // response to drug // traceable author statement			chrX:151927733-151928730 (+) // 61.45 // q28///chrX:151876750-151877747 (-) // 61.45 // q28
204971_at	0.00479406	0.00449709	2.14767	up	CSTA	1475	0007155 // cell adhesion // inferred from electronic annotation///0010466 // negative regulation of peptidase activity // inferred from direct assay///0010951 // negative regulation of endopeptidase activity // inferred from direct assay///0010951 // negative regulation of endopeptidase activity // inferred from electronic annotation///0016337 // single organismal cell-cell adhesion // inferred f…	0001533 // cornified envelope // inferred from direct assay///0005615 // extracellular space // inferred from direct assay///0005622 // intracellular // inferred from electronic annotation///0005634 // nucleus // inferred from direct assay///0005654 // nucleoplasm // inferred from direct assay///0005737 // cytoplasm // inferred from direct assay///0070062 // extracellular exosome // inferred from…	0002020 // protease binding // inferred from physical interaction///0004866 // endopeptidase inhibitor activity // inferred from electronic annotation///0004869 // cysteine-type endopeptidase inhibitor activity // inferred from direct assay///0005198 // structural molecule activity // inferred from direct assay///0030414 // peptidase inhibitor activity // inferred from electronic annotation///003…	chr3:122044094-122060511 (+) // 99.77 // q21.1
235700_at	0.00215712	0.00159875	4.44304	up	CT45A1///CT45A10///CT45A2///CT45A3///CT45A4///CT45A5///CT45A6///CT45A7///CT45A8///CT45A9	441519///441520///441521///541465///541466///728911///101060211///102723631///102723680///102723737			0005515 // protein binding // inferred from physical interaction	chrX:134887224-134891632 (+) // 88.64 // q26.3
1567912_s_at	0.00199279	0.00143727	4.90909	up	CT45A1///CT45A10///CT45A2///CT45A3///CT45A4///CT45A5///CT45A6///CT45A7///CT45A8///CT45A9	441519///441520///441521///541465///541466///728911///101060211///102723631///102723680///102723737			0005515 // protein binding // inferred from physical interaction	chrX:134889927-134890076 (+) // 92.55 // q26.3///chrX:134855396-134855545 (+) // 92.55 // q26.3///chrX:134872661-134872809 (+) // 91.3 // q26.3///chrX:134964653-134964801 (-) // 91.3 // q26.3///chrX:134947402-134947549 (-) // 90.68 // q26.3///chrX:134930139-134930286 (-) // 90.68 // q26.3
1552368_at	0.0041822	0.00382134	2.61333	up	CTCFL	140690	0006349 // regulation of gene expression by genetic imprinting // inferred from sequence or structural similarity///0006351 // transcription, DNA-templated // inferred from electronic annotation///0006355 // regulation of transcription, DNA-templated // inferred from electronic annotation///0006366 // transcription from RNA polymerase II promoter // inferred from direct assay///0006954 // inflamm…	0005634 // nucleus // inferred from direct assay///0005634 // nucleus // inferred from sequence or structural similarity///0005694 // chromosome // inferred from electronic annotation///0005737 // cytoplasm // inferred from direct assay	0000978 // RNA polymerase II core promoter proximal region sequence-specific DNA binding // inferred from direct assay///0001077 // transcriptional activator activity, RNA polymerase II core promoter proximal region sequence-specific binding // inferred from direct assay///0003676 // nucleic acid binding // inferred from electronic annotation///0003677 // DNA binding // inferred from direct assay…	chr20:56072227-56100158 (-) // 97.85 // q13.31
210074_at	0.000942053	0.000566899	2.05991	up	CTSV	1515	0006508 // proteolysis // inferred from electronic annotation///0007154 // cell communication // inferred from electronic annotation///0007283 // spermatogenesis // inferred from electronic annotation///0008584 // male gonad development // inferred from electronic annotation///0009267 // cellular response to starvation // inferred from electronic annotation///0009749 // response to glucose // inf…	0005576 // extracellular region // traceable author statement///0005615 // extracellular space // not recorded///0005634 // nucleus // inferred from electronic annotation///0005730 // nucleolus // inferred from electronic annotation///0005737 // cytoplasm // inferred from electronic annotation///0005764 // lysosome // not recorded///0005773 // vacuole // inferred from electronic annotation///0005…	0004177 // aminopeptidase activity // inferred from electronic annotation///0004197 // cysteine-type endopeptidase activity // inferred from electronic annotation///0005515 // protein binding // inferred from physical interaction///0008233 // peptidase activity // inferred from electronic annotation///0008234 // cysteine-type peptidase activity // traceable author statement///0016787 // hydrolase…	chr9:99795084-99800336 (-) // 98.56 // q22.33
209687_at	0.00120146	0.000770846	2.03212	down	CXCL12	6387	0001569 // patterning of blood vessels // inferred from electronic annotation///0001666 // response to hypoxia // inferred from electronic annotation///0001667 // ameboidal-type cell migration // inferred from electronic annotation///0001764 // neuron migration // inferred from electronic annotation///0001938 // positive regulation of endothelial cell proliferation // inferred from electronic ann…	0005576 // extracellular region // traceable author statement///0005615 // extracellular space // inferred from electronic annotation///0005886 // plasma membrane // inferred from electronic annotation///0009897 // external side of plasma membrane // not recorded///0070062 // extracellular exosome // inferred from direct assay	0005102 // receptor binding // traceable author statement///0005125 // cytokine activity // inferred from electronic annotation///0008009 // chemokine activity // inferred from direct assay///0008009 // chemokine activity // traceable author statement///0008083 // growth factor activity // inferred from electronic annotation///0042056 // chemoattractant activity // not recorded///0042379 // chemo…	chr10:44872580-44880557 (-) // 81.46 // q11.21
205242_at	0.000871204	0.000503958	2.65168	down	CXCL13	10563	0002467 // germinal center formation // non-traceable author statement///0002518 // lymphocyte chemotaxis across high endothelial venule // inferred from sequence or structural similarity///0002544 // chronic inflammatory response // non-traceable author statement///0002920 // regulation of humoral immune response // non-traceable author statement///0006935 // chemotaxis // inferred from electron…	0005576 // extracellular region // inferred from direct assay///0005576 // extracellular region // traceable author statement///0005615 // extracellular space // not recorded///0005829 // cytosol // inferred from direct assay	0005125 // cytokine activity // inferred from electronic annotation///0008009 // chemokine activity // inferred from direct assay///0008201 // heparin binding // inferred from direct assay///0017134 // fibroblast growth factor binding // inferred from direct assay///0031724 // CXCR5 chemokine receptor binding // inferred from direct assay///0031735 // CCR10 chemokine receptor binding // inferred …	chr4:78432905-78532986 (+) // 98.6 // q21.1
202435_s_at	8.04035e-05	1.29855e-05	2.2765	down	CYP1B1	1545	0001525 // angiogenesis // inferred from electronic annotation///0002930 // trabecular meshwork development // inferred from sequence or structural similarity///0006725 // cellular aromatic compound metabolic process // inferred from electronic annotation///0006805 // xenobiotic metabolic process // inferred from direct assay///0006805 // xenobiotic metabolic process // traceable author statement…	0005739 // mitochondrion // inferred from sequence or structural similarity///0005783 // endoplasmic reticulum // inferred from electronic annotation///0005789 // endoplasmic reticulum membrane // traceable author statement///0016020 // membrane // inferred from electronic annotation///0031090 // organelle membrane // inferred from electronic annotation///0043231 // intracellular membrane-bounded…	0004497 // monooxygenase activity // inferred from direct assay///0004497 // monooxygenase activity // traceable author statement///0005506 // iron ion binding // inferred from electronic annotation///0016491 // oxidoreductase activity // inferred from electronic annotation///0016705 // oxidoreductase activity, acting on paired donors, with incorporation or reduction of molecular oxygen // inferr…	chr2:38294651-38303710 (-) // 98.62 // p22.2
202436_s_at	6.29533e-05	8.35664e-06	2.33943	down	CYP1B1	1545	0001525 // angiogenesis // inferred from electronic annotation///0002930 // trabecular meshwork development // inferred from sequence or structural similarity///0006725 // cellular aromatic compound metabolic process // inferred from electronic annotation///0006805 // xenobiotic metabolic process // inferred from direct assay///0006805 // xenobiotic metabolic process // traceable author statement…	0005739 // mitochondrion // inferred from sequence or structural similarity///0005783 // endoplasmic reticulum // inferred from electronic annotation///0005789 // endoplasmic reticulum membrane // traceable author statement///0016020 // membrane // inferred from electronic annotation///0031090 // organelle membrane // inferred from electronic annotation///0043231 // intracellular membrane-bounded…	0004497 // monooxygenase activity // inferred from direct assay///0004497 // monooxygenase activity // traceable author statement///0005506 // iron ion binding // inferred from electronic annotation///0016491 // oxidoreductase activity // inferred from electronic annotation///0016705 // oxidoreductase activity, acting on paired donors, with incorporation or reduction of molecular oxygen // inferr…	chr2:38294651-38303710 (-) // 98.62 // p22.2
202437_s_at	5.76519e-05	7.14271e-06	2.50521	down	CYP1B1	1545	0001525 // angiogenesis // inferred from electronic annotation///0002930 // trabecular meshwork development // inferred from sequence or structural similarity///0006725 // cellular aromatic compound metabolic process // inferred from electronic annotation///0006805 // xenobiotic metabolic process // inferred from direct assay///0006805 // xenobiotic metabolic process // traceable author statement…	0005739 // mitochondrion // inferred from sequence or structural similarity///0005783 // endoplasmic reticulum // inferred from electronic annotation///0005789 // endoplasmic reticulum membrane // traceable author statement///0016020 // membrane // inferred from electronic annotation///0031090 // organelle membrane // inferred from electronic annotation///0043231 // intracellular membrane-bounded…	0004497 // monooxygenase activity // inferred from direct assay///0004497 // monooxygenase activity // traceable author statement///0005506 // iron ion binding // inferred from electronic annotation///0016491 // oxidoreductase activity // inferred from electronic annotation///0016705 // oxidoreductase activity, acting on paired donors, with incorporation or reduction of molecular oxygen // inferr…	chr2:38294745-38303292 (-) // 99.4 // p22.2
206424_at	0.000678765	0.000359249	2.89882	up	CYP26A1	1592	0006766 // vitamin metabolic process // traceable author statement///0006805 // xenobiotic metabolic process // traceable author statement///0007417 // central nervous system development // inferred from electronic annotation///0008152 // metabolic process // traceable author statement///0009952 // anterior/posterior pattern specification // inferred from electronic annotation///0014032 // neural…	0005783 // endoplasmic reticulum // inferred from electronic annotation///0005789 // endoplasmic reticulum membrane // traceable author statement///0016020 // membrane // inferred from electronic annotation///0031090 // organelle membrane // inferred from electronic annotation///0043231 // intracellular membrane-bounded organelle // inferred from electronic annotation	0001972 // retinoic acid binding // inferred from direct assay///0004497 // monooxygenase activity // inferred from electronic annotation///0005506 // iron ion binding // inferred from electronic annotation///0008401 // retinoic acid 4-hydroxylase activity // inferred from direct assay///0016491 // oxidoreductase activity // inferred from electronic annotation///0016705 // oxidoreductase activity…	chr10:94833666-94837252 (+) // 95.81 // q23.33
210452_x_at	0.00232339	0.0017888	2.04688	up	CYP4F2	8529	0000038 // very long-chain fatty acid metabolic process // inferred from direct assay///0001676 // long-chain fatty acid metabolic process // inferred from direct assay///0003091 // renal water homeostasis // inferred from expression pattern///0003095 // pressure natriuresis // inferred from expression pattern///0006690 // icosanoid metabolic process // traceable author statement///0006691 // leu…	0005737 // cytoplasm // inferred from direct assay///0005783 // endoplasmic reticulum // inferred from electronic annotation///0005789 // endoplasmic reticulum membrane // traceable author statement///0016020 // membrane // inferred from electronic annotation///0016324 // apical plasma membrane // inferred from direct assay///0031090 // organelle membrane // inferred from electronic annotation///…	0004497 // monooxygenase activity // inferred from electronic annotation///0005506 // iron ion binding // inferred from electronic annotation///0005515 // protein binding // inferred from physical interaction///0008392 // arachidonic acid epoxygenase activity // inferred from direct assay///0016491 // oxidoreductase activity // inferred from electronic annotation///0016705 // oxidoreductase activ…	chr19:15989047-16008874 (-) // 73.82 // p13.12
206514_s_at	0.00154023	0.0010673	2.30298	up	CYP4F2///CYP4F3	4051///8529	0000038 // very long-chain fatty acid metabolic process // inferred from direct assay///0001676 // long-chain fatty acid metabolic process // inferred from direct assay///0003091 // renal water homeostasis // inferred from expression pattern///0003095 // pressure natriuresis // inferred from expression pattern///0006629 // lipid metabolic process // inferred from electronic annotation///0006690 /…	0005737 // cytoplasm // inferred from direct assay///0005783 // endoplasmic reticulum // inferred from electronic annotation///0005789 // endoplasmic reticulum membrane // traceable author statement///0016020 // membrane // inferred from electronic annotation///0016021 // integral component of membrane // inferred from electronic annotation///0016324 // apical plasma membrane // inferred from dir…	0004497 // monooxygenase activity // traceable author statement///0005506 // iron ion binding // inferred from electronic annotation///0005515 // protein binding // inferred from physical interaction///0008392 // arachidonic acid epoxygenase activity // inferred from direct assay///0016491 // oxidoreductase activity // inferred from electronic annotation///0016705 // oxidoreductase activity, acti…	chr19:15751723-15770659 (+) // 78.73 // p13.12
229290_at	0.00264889	0.00213318	3.1429	up	DAPL1	92196	0006915 // apoptotic process // inferred from electronic annotation///0010507 // negative regulation of autophagy // not recorded///0030154 // cell differentiation // inferred from electronic annotation///0034198 // cellular response to amino acid starvation // not recorded///0097190 // apoptotic signaling pathway // not recorded	0016020 // membrane // inferred from electronic annotation///0016021 // integral component of membrane // inferred from electronic annotation	0070513 // death domain binding // not recorded	chr2:159651838-159672501 (+) // 92.6 // q24.1
204602_at	0.000239894	8.25961e-05	3.21946	up	DKK1	22943	0000122 // negative regulation of transcription from RNA polymerase II promoter // inferred from direct assay///0000122 // negative regulation of transcription from RNA polymerase II promoter // inferred from sequence or structural similarity///0000904 // cell morphogenesis involved in differentiation // inferred from electronic annotation///0001706 // endoderm formation // inferred from electron…	0005576 // extracellular region // traceable author statement///0005615 // extracellular space // inferred from direct assay///0005886 // plasma membrane // inferred from direct assay///0031901 // early endosome membrane // traceable author statement	0004871 // signal transducer activity // traceable author statement///0005515 // protein binding // inferred from physical interaction///0008083 // growth factor activity // traceable author statement///0039706 // co-receptor binding // inferred from physical interaction///0048019 // receptor antagonist activity // inferred from direct assay///0050750 // low-density lipoprotein particle receptor …	chr10:54074077-54077143 (+) // 95.95 // q21.1
239309_at	0.00223512	0.00169612	2.15143	up	DLX6	1750	0001501 // skeletal system development // traceable author statement///0006355 // regulation of transcription, DNA-templated // inferred from electronic annotation///0007275 // multicellular organismal development // inferred from electronic annotation///0007399 // nervous system development // traceable author statement///0030326 // embryonic limb morphogenesis // inferred from electronic annota…	0005634 // nucleus // inferred from electronic annotation	0003677 // DNA binding // inferred from electronic annotation///0003700 // transcription factor activity, sequence-specific DNA binding // traceable author statement///0043565 // sequence-specific DNA binding // inferred from electronic annotation	chr7:96639528-96640088 (+) // 84.89 // q21.3
242940_x_at	0.00249909	0.0019849	2.46204	up	DLX6	1750	0001501 // skeletal system development // traceable author statement///0006355 // regulation of transcription, DNA-templated // inferred from electronic annotation///0007275 // multicellular organismal development // inferred from electronic annotation///0007399 // nervous system development // traceable author statement///0030326 // embryonic limb morphogenesis // inferred from electronic annota…	0005634 // nucleus // inferred from electronic annotation	0003677 // DNA binding // inferred from electronic annotation///0003700 // transcription factor activity, sequence-specific DNA binding // traceable author statement///0043565 // sequence-specific DNA binding // inferred from electronic annotation	chr7:96640043-96640351 (+) // 95.95 // q21.3
223704_s_at	0.00112021	0.000713765	3.21739	up	DMRT2	10655	0006351 // transcription, DNA-templated // inferred from electronic annotation///0006355 // regulation of transcription, DNA-templated // inferred from electronic annotation///0007548 // sex differentiation // not recorded///0014807 // regulation of somitogenesis // not recorded///0045944 // positive regulation of transcription from RNA polymerase II promoter // inferred from electronic annotatio…	0005634 // nucleus // not recorded///0016020 // membrane // inferred from electronic annotation///0016021 // integral component of membrane // inferred from electronic annotation	0000977 // RNA polymerase II regulatory region sequence-specific DNA binding // inferred from electronic annotation///0000987 // core promoter proximal region sequence-specific DNA binding // not recorded///0003677 // DNA binding // inferred from electronic annotation///0003700 // transcription factor activity, sequence-specific DNA binding // not recorded///0042803 // protein homodimerization ac…	chr9:1051613-1057550 (+) // 93.45 // p24.3
231800_s_at	0.00215995	0.00161173	2.15589	up	DMRT3	58524	0006351 // transcription, DNA-templated // inferred from electronic annotation///0006355 // regulation of transcription, DNA-templated // inferred from electronic annotation///0007275 // multicellular organismal development // inferred from electronic annotation///0007548 // sex differentiation // not recorded///0007548 // sex differentiation // non-traceable author statement///0007628 // adult w…	0005634 // nucleus // not recorded	0000987 // core promoter proximal region sequence-specific DNA binding // not recorded///0003677 // DNA binding // inferred from electronic annotation///0003700 // transcription factor activity, sequence-specific DNA binding // not recorded///0005515 // protein binding // inferred from physical interaction///0042803 // protein homodimerization activity // not recorded///0043565 // sequence-specif…	chr9:976963-991732 (+) // 94.19 // p24.3
1554333_at	0.000159795	4.01946e-05	2.00392	up	DNAJA4	55466	0006457 // protein folding // inferred from electronic annotation///0009408 // response to heat // inferred from electronic annotation///0042026 // protein refolding // inferred from direct assay///0090084 // negative regulation of inclusion body assembly // inferred from direct assay	0005829 // cytosol // inferred from direct assay///0016020 // membrane // inferred from direct assay	0005515 // protein binding // inferred from physical interaction///0005524 // ATP binding // inferred from electronic annotation///0031072 // heat shock protein binding // inferred from electronic annotation///0046872 // metal ion binding // inferred from electronic annotation///0051082 // unfolded protein binding // inferred from direct assay///0051087 // chaperone binding // inferred from physi…	chr15:78558522-78573013 (+) // 95.61 // q25.1
218976_at	0.00102817	0.000639191	2.28659	down	DNAJC12	56521				chr10:69556427-69597922 (-) // 99.42 // q21.3
204750_s_at	0.000471268	0.000216867	2.09451	up	DSC2	1824	0007155 // cell adhesion // traceable author statement///0007156 // homophilic cell adhesion via plasma membrane adhesion molecules // inferred from electronic annotation///0009267 // cellular response to starvation // inferred from electronic annotation///0086042 // cardiac muscle cell-cardiac muscle cell adhesion // inferred from mutant phenotype///0086073 // bundle of His cell-Purkinje myocyte…	0005886 // plasma membrane // inferred from direct assay///0005913 // cell-cell adherens junction // inferred from electronic annotation///0014704 // intercalated disc // inferred from direct assay///0016020 // membrane // inferred from electronic annotation///0016021 // integral component of membrane // inferred from electronic annotation///0030054 // cell junction // inferred from electronic an…	0005509 // calcium ion binding // inferred from electronic annotation///0005515 // protein binding // inferred from physical interaction///0046872 // metal ion binding // inferred from electronic annotation///0086083 // cell adhesive protein binding involved in bundle of His cell-Purkinje myocyte communication // inferred by curator	chr18:28647137-28682305 (-) // 98.34 // q12.1
206032_at	0.00489872	0.00462777	3.73017	up	DSC3	1825	0001701 // in utero embryonic development // inferred from electronic annotation///0007155 // cell adhesion // traceable author statement///0007156 // homophilic cell adhesion via plasma membrane adhesion molecules // inferred from electronic annotation///0050821 // protein stabilization // inferred from direct assay	0005576 // extracellular region // inferred from electronic annotation///0005737 // cytoplasm // inferred from electronic annotation///0005886 // plasma membrane // inferred from electronic annotation///0005911 // cell-cell junction // traceable author statement///0016020 // membrane // traceable author statement///0016021 // integral component of membrane // inferred from electronic annotation//…	0005509 // calcium ion binding // inferred from electronic annotation///0045295 // gamma-catenin binding // inferred from physical interaction///0046872 // metal ion binding // inferred from electronic annotation	chr18:28569973-28622991 (-) // 85.11 // q12.1
206033_s_at	0.00486454	0.00458472	3.64892	up	DSC3	1825	0001701 // in utero embryonic development // inferred from electronic annotation///0007155 // cell adhesion // traceable author statement///0007156 // homophilic cell adhesion via plasma membrane adhesion molecules // inferred from electronic annotation///0050821 // protein stabilization // inferred from direct assay	0005576 // extracellular region // inferred from electronic annotation///0005737 // cytoplasm // inferred from electronic annotation///0005886 // plasma membrane // inferred from electronic annotation///0005911 // cell-cell junction // traceable author statement///0016020 // membrane // traceable author statement///0016021 // integral component of membrane // inferred from electronic annotation//…	0005509 // calcium ion binding // inferred from electronic annotation///0045295 // gamma-catenin binding // inferred from physical interaction///0046872 // metal ion binding // inferred from electronic annotation	chr18:28571030-28622689 (-) // 87.41 // q12.1
244107_at	0.00560383	0.00542865	2.81198	up	DSC3	1825	0001701 // in utero embryonic development // inferred from electronic annotation///0007155 // cell adhesion // traceable author statement///0007156 // homophilic cell adhesion via plasma membrane adhesion molecules // inferred from electronic annotation///0050821 // protein stabilization // inferred from direct assay	0005576 // extracellular region // inferred from electronic annotation///0005737 // cytoplasm // inferred from electronic annotation///0005886 // plasma membrane // inferred from electronic annotation///0005911 // cell-cell junction // traceable author statement///0016020 // membrane // traceable author statement///0016021 // integral component of membrane // inferred from electronic annotation//…	0005509 // calcium ion binding // inferred from electronic annotation///0045295 // gamma-catenin binding // inferred from physical interaction///0046872 // metal ion binding // inferred from electronic annotation	chr18:28569330-28569801 (-) // 51.91 // q12.1
1553105_s_at	0.00018318	5.18738e-05	2.35751	up	DSG2	1829	0002934 // desmosome organization // inferred from mutant phenotype///0003165 // Purkinje myocyte development // inferred from mutant phenotype///0006915 // apoptotic process // traceable author statement///0006921 // cellular component disassembly involved in execution phase of apoptosis // traceable author statement///0007155 // cell adhesion // inferred from direct assay///0007156 // homophili…	0005886 // plasma membrane // inferred from direct assay///0005886 // plasma membrane // traceable author statement///0005911 // cell-cell junction // traceable author statement///0009986 // cell surface // inferred from direct assay///0014704 // intercalated disc // inferred from direct assay///0016020 // membrane // inferred from electronic annotation///0016021 // integral component of membrane…	0005509 // calcium ion binding // inferred from electronic annotation///0046872 // metal ion binding // inferred from electronic annotation///0050839 // cell adhesion molecule binding // inferred from physical interaction///0086083 // cell adhesive protein binding involved in bundle of His cell-Purkinje myocyte communication // inferred by curator	chr18:29098200-29127179 (+) // 97.93 // q12.1
205595_at	0.00298642	0.00254375	3.06184	up	DSG3	1830	0006915 // apoptotic process // traceable author statement///0006921 // cellular component disassembly involved in execution phase of apoptosis // traceable author statement///0007155 // cell adhesion // inferred from electronic annotation///0007156 // homophilic cell adhesion via plasma membrane adhesion molecules // inferred from electronic annotation///0012501 // programmed cell death // trace…	0005829 // cytosol // traceable author statement///0005886 // plasma membrane // traceable author statement///0016020 // membrane // inferred from electronic annotation///0016021 // integral component of membrane // inferred from electronic annotation///0030054 // cell junction // inferred from electronic annotation///0030057 // desmosome // inferred from electronic annotation///0070062 // extrac…	0005509 // calcium ion binding // inferred from electronic annotation///0046872 // metal ion binding // inferred from electronic annotation	chr18:29027757-29056476 (+) // 99.94 // q12.1
235075_at	0.00300406	0.00256914	4.74937	up	DSG3	1830	0006915 // apoptotic process // traceable author statement///0006921 // cellular component disassembly involved in execution phase of apoptosis // traceable author statement///0007155 // cell adhesion // inferred from electronic annotation///0007156 // homophilic cell adhesion via plasma membrane adhesion molecules // inferred from electronic annotation///0012501 // programmed cell death // trace…	0005829 // cytosol // traceable author statement///0005886 // plasma membrane // traceable author statement///0016020 // membrane // inferred from electronic annotation///0016021 // integral component of membrane // inferred from electronic annotation///0030054 // cell junction // inferred from electronic annotation///0030057 // desmosome // inferred from electronic annotation///0070062 // extrac…	0005509 // calcium ion binding // inferred from electronic annotation///0046872 // metal ion binding // inferred from electronic annotation	chr18:29056856-29058668 (+) // 93.47 // q12.1
204455_at	0.00562331	0.00548646	3.01268	up	DST	667	0000226 // microtubule cytoskeleton organization // inferred from direct assay///0007010 // cytoskeleton organization // inferred from mutant phenotype///0007050 // cell cycle arrest // inferred from electronic annotation///0007155 // cell adhesion // inferred from electronic annotation///0007229 // integrin-mediated signaling pathway // non-traceable author statement///0008152 // metabolic proce…	0005604 // basement membrane // traceable author statement///0005634 // nucleus // inferred from direct assay///0005635 // nuclear envelope // inferred from electronic annotation///0005737 // cytoplasm // inferred from direct assay///0005737 // cytoplasm // inferred from sequence or structural similarity///0005783 // endoplasmic reticulum // inferred from electronic annotation///0005789 // endopl…	0003779 // actin binding // inferred from electronic annotation///0005178 // integrin binding // inferred from physical interaction///0005509 // calcium ion binding // inferred from electronic annotation///0005515 // protein binding // inferred from physical interaction///0008017 // microtubule binding // inferred from electronic annotation///0008022 // protein C-terminus binding // inferred from…	chr6:56479684-56507687 (-) // 99.76 // p12.1
204014_at	0.000978	0.000595022	2.08491	down	DUSP4	1846	0000165 // MAPK cascade // traceable author statement///0000188 // inactivation of MAPK activity // inferred from electronic annotation///0001706 // endoderm formation // not recorded///0002224 // toll-like receptor signaling pathway // traceable author statement///0002755 // MyD88-dependent toll-like receptor signaling pathway // traceable author statement///0002756 // MyD88-independent toll-lik…	0005634 // nucleus // traceable author statement///0005654 // nucleoplasm // inferred from direct assay///0005654 // nucleoplasm // traceable author statement	0004721 // phosphoprotein phosphatase activity // inferred from electronic annotation///0004725 // protein tyrosine phosphatase activity // inferred from electronic annotation///0008138 // protein tyrosine/serine/threonine phosphatase activity // not recorded///0008330 // protein tyrosine/threonine phosphatase activity // traceable author statement///0016787 // hydrolase activity // inferred from…	chr8:29193619-29208041 (-) // 99.32 // p12
228033_at	0.000477568	0.000221879	2.20387	up	E2F7	144455	0000122 // negative regulation of transcription from RNA polymerase II promoter // inferred from direct assay///0001890 // placenta development // inferred from sequence or structural similarity///0002040 // sprouting angiogenesis // inferred from mutant phenotype///0006351 // transcription, DNA-templated // inferred from electronic annotation///0006355 // regulation of transcription, DNA-templat…	0005634 // nucleus // inferred from electronic annotation///0005667 // transcription factor complex // inferred from electronic annotation	0000977 // RNA polymerase II regulatory region sequence-specific DNA binding // inferred from electronic annotation///0001047 // core promoter binding // inferred from direct assay///0001227 // transcriptional repressor activity, RNA polymerase II transcription regulatory region sequence-specific binding // inferred from electronic annotation///0003677 // DNA binding // inferred from electronic a…	chr12:77415025-77416529 (-) // 92.9 // q21.2
204273_at	0.00298642	0.00253895	2.0544	down	EDNRB	1910	0000122 // negative regulation of transcription from RNA polymerase II promoter // inferred from mutant phenotype///0000122 // negative regulation of transcription from RNA polymerase II promoter // inferred from sequence or structural similarity///0001755 // neural crest cell migration // inferred from electronic annotation///0001934 // positive regulation of protein phosphorylation // inferred …	0005829 // cytosol // inferred from electronic annotation///0005886 // plasma membrane // traceable author statement///0005887 // integral component of plasma membrane // traceable author statement///0016020 // membrane // inferred from electronic annotation///0016021 // integral component of membrane // inferred from electronic annotation///0031965 // nuclear membrane // inferred from electronic…	0004871 // signal transducer activity // inferred from electronic annotation///0004930 // G-protein coupled receptor activity // inferred from electronic annotation///0004962 // endothelin receptor activity // inferred from direct assay///0004962 // endothelin receptor activity // inferred from mutant phenotype///0005515 // protein binding // inferred from physical interaction///0017046 // peptid…	chr13:78469615-78492760 (-) // 91.58 // q22.3
201843_s_at	0.0027502	0.00226953	2.0342	down	EFEMP1	2202	0006355 // regulation of transcription, DNA-templated // inferred from direct assay///0007173 // epidermal growth factor receptor signaling pathway // inferred from direct assay///0007601 // visual perception // traceable author statement///0018108 // peptidyl-tyrosine phosphorylation // inferred from direct assay///0030198 // extracellular matrix organization // traceable author statement///0032…	0005576 // extracellular region // traceable author statement///0005578 // proteinaceous extracellular matrix // inferred from electronic annotation///0005615 // extracellular space // inferred from direct assay///0031012 // extracellular matrix // inferred from direct assay///0070062 // extracellular exosome // inferred from direct assay	0005006 // epidermal growth factor-activated receptor activity // inferred from direct assay///0005154 // epidermal growth factor receptor binding // inferred from direct assay///0005509 // calcium ion binding // inferred from electronic annotation///0005515 // protein binding // inferred from physical interaction///0008083 // growth factor activity // inferred from electronic annotation	chr2:56093097-56150178 (-) // 98.29 // p16.1
204256_at	3.98287e-05	3.63712e-06	2.24898	up	ELOVL6	79071	0006629 // lipid metabolic process // inferred from electronic annotation///0006631 // fatty acid metabolic process // inferred from electronic annotation///0006633 // fatty acid biosynthetic process // inferred from electronic annotation///0019367 // fatty acid elongation, saturated fatty acid // inferred from direct assay///0019432 // triglyceride biosynthetic process // traceable author statem…	0005783 // endoplasmic reticulum // inferred from direct assay///0005789 // endoplasmic reticulum membrane // traceable author statement///0016020 // membrane // inferred from electronic annotation///0016021 // integral component of membrane // inferred from electronic annotation///0030176 // integral component of endoplasmic reticulum membrane // inferred from electronic annotation	0005515 // protein binding // inferred from physical interaction///0016740 // transferase activity // inferred from electronic annotation///0016747 // transferase activity, transferring acyl groups other than amino-acyl groups // inferred from electronic annotation	chr4:110970542-111119771 (-) // 98.56 // q25
210868_s_at	1.74808e-05	9.2996e-07	2.43302	up	ELOVL6	79071	0006629 // lipid metabolic process // inferred from electronic annotation///0006631 // fatty acid metabolic process // inferred from electronic annotation///0006633 // fatty acid biosynthetic process // inferred from electronic annotation///0019367 // fatty acid elongation, saturated fatty acid // inferred from direct assay///0019432 // triglyceride biosynthetic process // traceable author statem…	0005783 // endoplasmic reticulum // inferred from direct assay///0005789 // endoplasmic reticulum membrane // traceable author statement///0016020 // membrane // inferred from electronic annotation///0016021 // integral component of membrane // inferred from electronic annotation///0030176 // integral component of endoplasmic reticulum membrane // inferred from electronic annotation	0005515 // protein binding // inferred from physical interaction///0016740 // transferase activity // inferred from electronic annotation///0016747 // transferase activity, transferring acyl groups other than amino-acyl groups // inferred from electronic annotation	chr4:110970683-111119758 (-) // 97.91 // q25
209392_at	5.80212e-05	7.4452e-06	2.01422	down	ENPP2	5168	0006629 // lipid metabolic process // inferred from electronic annotation///0006796 // phosphate-containing compound metabolic process // traceable author statement///0006898 // receptor-mediated endocytosis // inferred from electronic annotation///0006928 // movement of cell or subcellular component // traceable author statement///0006935 // chemotaxis // non-traceable author statement///0006955…	0005576 // extracellular region // inferred from electronic annotation///0005615 // extracellular space // inferred from direct assay///0005615 // extracellular space // inferred from sequence or structural similarity///0005886 // plasma membrane // traceable author statement///0005887 // integral component of plasma membrane // traceable author statement	0003676 // nucleic acid binding // inferred from electronic annotation///0003824 // catalytic activity // inferred from electronic annotation///0004528 // phosphodiesterase I activity // inferred from electronic annotation///0004551 // nucleotide diphosphatase activity // inferred from electronic annotation///0004622 // lysophospholipase activity // inferred from direct assay///0005044 // scaveng…	chr8:120569325-120651070 (-) // 99.72 // q24.12
206070_s_at	8.4432e-05	1.53075e-05	2.4714	down	EPHA3	2042	0006468 // protein phosphorylation // inferred from electronic annotation///0007155 // cell adhesion // inferred from electronic annotation///0007169 // transmembrane receptor protein tyrosine kinase signaling pathway // inferred from electronic annotation///0007411 // axon guidance // traceable author statement///0010717 // regulation of epithelial to mesenchymal transition // inferred from sequ…	0005576 // extracellular region // inferred from electronic annotation///0005769 // early endosome // inferred from direct assay///0005886 // plasma membrane // traceable author statement///0005887 // integral component of plasma membrane // inferred from direct assay///0016020 // membrane // inferred from electronic annotation///0016021 // integral component of membrane // inferred from electron…	0000166 // nucleotide binding // inferred from electronic annotation///0004672 // protein kinase activity // inferred from electronic annotation///0004713 // protein tyrosine kinase activity // inferred from electronic annotation///0004714 // transmembrane receptor protein tyrosine kinase activity // inferred from electronic annotation///0005003 // ephrin receptor activity // inferred from electr…	chr3:89156673-89531282 (+) // 98.74 // p11.1
205225_at	0.000556638	0.000273743	2.0387	down	ESR1	2099	0001547 // antral ovarian follicle growth // inferred from electronic annotation///0002064 // epithelial cell development // inferred from electronic annotation///0006338 // chromatin remodeling // non-traceable author statement///0006351 // transcription, DNA-templated // traceable author statement///0006355 // regulation of transcription, DNA-templated // non-traceable author statement///000636…	0000790 // nuclear chromatin // inferred from direct assay///0005634 // nucleus // inferred from direct assay///0005654 // nucleoplasm // traceable author statement///0005737 // cytoplasm // inferred from direct assay///0005794 // Golgi apparatus // inferred from electronic annotation///0005829 // cytosol // inferred from sequence or structural similarity///0005886 // plasma membrane // inferred …	0000978 // RNA polymerase II core promoter proximal region sequence-specific DNA binding // inferred from direct assay///0001046 // core promoter sequence-specific DNA binding // inferred from direct assay///0001077 // transcriptional activator activity, RNA polymerase II core promoter proximal region sequence-specific binding // inferred from direct assay///0003677 // DNA binding // inferred fro…	chr6:152128685-152424406 (+) // 98.56 // q25.1
213506_at	0.000144719	3.16973e-05	2.41526	up	F2RL1	2150	0002286 // T cell activation involved in immune response // inferred from sequence or structural similarity///0002376 // immune system process // inferred from electronic annotation///0002690 // positive regulation of leukocyte chemotaxis // inferred from direct assay///0002741 // positive regulation of cytokine secretion involved in immune response // inferred from direct assay///0003104 // posi…	0005769 // early endosome // inferred from direct assay///0005794 // Golgi apparatus // traceable author statement///0005829 // cytosol // inferred from direct assay///0005829 // cytosol // inferred from sequence or structural similarity///0005829 // cytosol // traceable author statement///0005886 // plasma membrane // inferred from direct assay///0005886 // plasma membrane // traceable author st…	0001965 // G-protein alpha-subunit binding // inferred from sequence or structural similarity///0004871 // signal transducer activity // inferred from electronic annotation///0004872 // receptor activity // traceable author statement///0004930 // G-protein coupled receptor activity // inferred from mutant phenotype///0004930 // G-protein coupled receptor activity // inferred from sequence or stru…	chr5:76129604-76131139 (+) // 60.83 // q13.3
219694_at	4.02032e-05	4.18042e-06	2.01299	down	FAM105A	54491				chr5:14581931-14611205 (+) // 95.43 // p15.2
1554547_at	5.13834e-06	5.684e-08	2.26399	down	FAM13C	220965			0005515 // protein binding // inferred from physical interaction	chr10:61005900-61122308 (-) // 95.69 // q21.1
232202_at	7.79683e-05	1.24197e-05	3.56125	up	FAM83B	222584	0007173 // epidermal growth factor receptor signaling pathway // inferred from direct assay///0007173 // epidermal growth factor receptor signaling pathway // inferred from mutant phenotype///0008283 // cell proliferation // inferred from mutant phenotype	0005737 // cytoplasm // inferred from direct assay///0016020 // membrane // inferred from direct assay	0004630 // phospholipase D activity // inferred from direct assay///0005154 // epidermal growth factor receptor binding // inferred from physical interaction///0019901 // protein kinase binding // inferred from direct assay///0019901 // protein kinase binding // inferred from physical interaction///0036312 // phosphatidylinositol 3-kinase regulatory subunit binding // inferred from physical inter…	chr6:54808156-54809895 (+) // 90.12 // p12.1
1563900_at	0.000110683	2.18282e-05	2.43417	up	FAM83B	222584	0007173 // epidermal growth factor receptor signaling pathway // inferred from direct assay///0007173 // epidermal growth factor receptor signaling pathway // inferred from mutant phenotype///0008283 // cell proliferation // inferred from mutant phenotype	0005737 // cytoplasm // inferred from direct assay///0016020 // membrane // inferred from direct assay	0004630 // phospholipase D activity // inferred from direct assay///0005154 // epidermal growth factor receptor binding // inferred from physical interaction///0019901 // protein kinase binding // inferred from direct assay///0019901 // protein kinase binding // inferred from physical interaction///0036312 // phosphatidylinositol 3-kinase regulatory subunit binding // inferred from physical inter…	chr6:54711568-54806203 (+) // 99.84 // p12.1
1556793_a_at	0.000389197	0.000167045	3.63006	up	FAM83C	128876			0019901 // protein kinase binding // inferred from physical interaction	chr20:33873535-33876735 (-) // 78.91 // q11.22
225687_at	0.000146143	3.36257e-05	2.50934	up	FAM83D	81610	0001837 // epithelial to mesenchymal transition // inferred from direct assay///0007049 // cell cycle // inferred from electronic annotation///0007067 // mitotic nuclear division // inferred from electronic annotation///0008283 // cell proliferation // inferred from direct assay///0016477 // cell migration // inferred from direct assay///0032006 // regulation of TOR signaling // inferred from dir…	0000922 // spindle pole // inferred from electronic annotation///0005737 // cytoplasm // inferred by curator///0005737 // cytoplasm // inferred from direct assay///0005819 // spindle // inferred from electronic annotation///0005856 // cytoskeleton // inferred from electronic annotation///0097431 // mitotic spindle pole // inferred from direct assay	0005515 // protein binding // inferred from physical interaction///0008017 // microtubule binding // inferred from direct assay///0019894 // kinesin binding // inferred from physical interaction///0019901 // protein kinase binding // inferred from physical interaction	chr20:37555068-37581692 (+) // 90.16 // q11.23
226809_at	0.00622672	0.00621294	2.22842	up	FAR2P2///FAR2P3	100216479///100288897				chr2:131461559-131462322 (+) // 96.2 // q21.1///chr2:132068171-132068935 (+) // 94.8 // q21.1///chr2:131174322-131175085 (-) // 96.2 // q21.1
232067_at	0.00276248	0.00228577	2.14873	up	FAXC	84553		0016020 // membrane // inferred from electronic annotation///0016021 // integral component of membrane // inferred from electronic annotation		chr6:99728526-99797531 (-) // 93.8 // q16.2
225100_at	1.41743e-05	6.48335e-07	2.16471	up	FBXO45	200933	0001764 // neuron migration // inferred from electronic annotation///0006974 // cellular response to DNA damage stimulus // inferred from direct assay///0007275 // multicellular organismal development // inferred from electronic annotation///0007399 // nervous system development // inferred from electronic annotation///0016567 // protein ubiquitination // inferred from direct assay///0016567 // p…	0005886 // plasma membrane // inferred from electronic annotation///0014069 // postsynaptic density // inferred from electronic annotation///0016020 // membrane // inferred from electronic annotation///0030054 // cell junction // inferred from electronic annotation///0042734 // presynaptic membrane // inferred from electronic annotation///0045202 // synapse // inferred from electronic annotation/…	0005515 // protein binding // inferred from physical interaction	chr3:196295481-196314156 (+) // 88.67 // q29
221601_s_at	7.35454e-05	1.12271e-05	2.11697	down	FCMR	9214	0002376 // immune system process // inferred from electronic annotation///0006968 // cellular defense response // traceable author statement///0043066 // negative regulation of apoptotic process // traceable author statement	0005576 // extracellular region // inferred from electronic annotation///0016020 // membrane // inferred from electronic annotation///0016021 // integral component of membrane // inferred from electronic annotation	0005515 // protein binding // inferred from electronic annotation	chr1:207077657-207095343 (-) // 99.8 // q32.1
231093_at	0.000363607	0.000150431	2.12281	down	FCRL3	115352		0005886 // plasma membrane // inferred from electronic annotation///0016020 // membrane // inferred from electronic annotation///0016021 // integral component of membrane // inferred from electronic annotation	0005515 // protein binding // inferred from electronic annotation	chr1:157646272-157646782 (-) // 92.73 // q23.1
229152_at	0.000590012	0.000295006	3.78063	down	FDCSP	260436		0005576 // extracellular region // inferred from electronic annotation		chr4:71096904-71100978 (+) // 94.3 // q13.3
218796_at	0.000829449	0.000465015	2.20654	up	FERMT1	55612	0007155 // cell adhesion // inferred from direct assay///0043616 // keratinocyte proliferation // inferred from direct assay///0051546 // keratinocyte migration // inferred from direct assay///0090162 // establishment of epithelial cell polarity // inferred from direct assay	0005737 // cytoplasm // inferred from electronic annotation///0005829 // cytosol // inferred from direct assay///0005856 // cytoskeleton // inferred from electronic annotation///0005886 // plasma membrane // inferred from electronic annotation///0005925 // focal adhesion // inferred from electronic annotation///0016020 // membrane // inferred from electronic annotation///0030054 // cell junction …		chr20:6055711-6074819 (-) // 99.33 // p12.3
60474_at	0.000727355	0.000392643	2.39174	up	FERMT1	55612	0007155 // cell adhesion // inferred from direct assay///0043616 // keratinocyte proliferation // inferred from direct assay///0051546 // keratinocyte migration // inferred from direct assay///0090162 // establishment of epithelial cell polarity // inferred from direct assay	0005737 // cytoplasm // inferred from electronic annotation///0005829 // cytosol // inferred from direct assay///0005856 // cytoskeleton // inferred from electronic annotation///0005886 // plasma membrane // inferred from electronic annotation///0005925 // focal adhesion // inferred from electronic annotation///0016020 // membrane // inferred from electronic annotation///0030054 // cell junction …		chr20:6055711-6056479 (-) // 77.47 // p12.3
229545_at	0.000340457	0.000134074	2.19014	up	FERMT1	55612	0007155 // cell adhesion // inferred from direct assay///0043616 // keratinocyte proliferation // inferred from direct assay///0051546 // keratinocyte migration // inferred from direct assay///0090162 // establishment of epithelial cell polarity // inferred from direct assay	0005737 // cytoplasm // inferred from electronic annotation///0005829 // cytosol // inferred from direct assay///0005856 // cytoskeleton // inferred from electronic annotation///0005886 // plasma membrane // inferred from electronic annotation///0005925 // focal adhesion // inferred from electronic annotation///0016020 // membrane // inferred from electronic annotation///0030054 // cell junction …		chr20:6093180-6103760 (-) // 92.78 // p12.3
205782_at	0.000284962	0.000105654	2.24717	down	FGF7	2252	0000165 // MAPK cascade // traceable author statement///0000186 // activation of MAPKK activity // traceable author statement///0001541 // ovarian follicle development // inferred from electronic annotation///0002230 // positive regulation of defense response to virus by host // inferred from mutant phenotype///0006656 // phosphatidylcholine biosynthetic process // inferred from electronic annota…	0005576 // extracellular region // traceable author statement///0005615 // extracellular space // inferred from electronic annotation///0005794 // Golgi apparatus // inferred from electronic annotation	0005102 // receptor binding // inferred from electronic annotation///0005104 // fibroblast growth factor receptor binding // inferred from electronic annotation///0005111 // type 2 fibroblast growth factor receptor binding // inferred from electronic annotation///0005515 // protein binding // inferred from physical interaction///0008083 // growth factor activity // inferred from electronic annota…	chr15:49715458-49779523 (+) // 93.28 // q21.2
205014_at	0.000101856	1.89289e-05	4.24751	up	FGFBP1	9982	0002230 // positive regulation of defense response to virus by host // inferred from mutant phenotype///0007165 // signal transduction // non-traceable author statement///0007267 // cell-cell signaling // inferred from electronic annotation///0008284 // positive regulation of cell proliferation // inferred from electronic annotation///0008285 // negative regulation of cell proliferation // tracea…	0005576 // extracellular region // traceable author statement///0005615 // extracellular space // inferred from electronic annotation///0005886 // plasma membrane // inferred from electronic annotation///0009986 // cell surface // inferred from electronic annotation///0016020 // membrane // inferred from electronic annotation	0005515 // protein binding // inferred from physical interaction///0008201 // heparin binding // traceable author statement///0017134 // fibroblast growth factor binding // inferred from electronic annotation///0019838 // growth factor binding // inferred from electronic annotation	chr4:15937206-15939950 (-) // 98.28 // p15.32
204379_s_at	0.00632465	0.00632465	2.04656	up	FGFR3	2261	0000122 // negative regulation of transcription from RNA polymerase II promoter // inferred from electronic annotation///0000165 // MAPK cascade // traceable author statement///0000186 // activation of MAPKK activity // traceable author statement///0001501 // skeletal system development // traceable author statement///0001938 // positive regulation of endothelial cell proliferation // inferred fr…	0005576 // extracellular region // inferred from electronic annotation///0005634 // nucleus // inferred from electronic annotation///0005737 // cytoplasm // inferred from electronic annotation///0005764 // lysosome // inferred from electronic annotation///0005783 // endoplasmic reticulum // inferred from direct assay///0005794 // Golgi apparatus // inferred from direct assay///0005886 // plasma m…	0000166 // nucleotide binding // inferred from electronic annotation///0004672 // protein kinase activity // inferred from electronic annotation///0004713 // protein tyrosine kinase activity // inferred from direct assay///0004714 // transmembrane receptor protein tyrosine kinase activity // inferred from electronic annotation///0005007 // fibroblast growth factor-activated receptor activity // i…	chr4:1795622-1810598 (+) // 95.75 // p16.3
235183_at	0.000614695	0.000318227	2.04103	down	FILIP1	27145		0005737 // cytoplasm // inferred from electronic annotation///0005856 // cytoskeleton // inferred from electronic annotation		chr6:76001575-76003438 (-) // 99.36 // q14.1
206307_s_at	0.000129908	2.64414e-05	2.50616	up	FOXD1	2297	0001658 // branching involved in ureteric bud morphogenesis // inferred from electronic annotation///0001822 // kidney development // inferred from electronic annotation///0006351 // transcription, DNA-templated // inferred from electronic annotation///0006355 // regulation of transcription, DNA-templated // inferred from electronic annotation///0006357 // regulation of transcription from RNA pol…	0005634 // nucleus // not recorded///0005634 // nucleus // inferred by curator	0000978 // RNA polymerase II core promoter proximal region sequence-specific DNA binding // inferred from electronic annotation///0000981 // RNA polymerase II transcription factor activity, sequence-specific DNA binding // not recorded///0001077 // transcriptional activator activity, RNA polymerase II core promoter proximal region sequence-specific binding // inferred from electronic annotation//…	chr5:72742114-72744600 (-) // 73.66 // q13.2
206912_at	0.000145996	3.3269e-05	5.91312	up	FOXE1	2304	0000122 // negative regulation of transcription from RNA polymerase II promoter // inferred from sequence or structural similarity///0000122 // negative regulation of transcription from RNA polymerase II promoter // non-traceable author statement///0006351 // transcription, DNA-templated // inferred from electronic annotation///0006355 // regulation of transcription, DNA-templated // inferred fro…	0005634 // nucleus // inferred from direct assay	0000981 // RNA polymerase II transcription factor activity, sequence-specific DNA binding // not recorded///0003677 // DNA binding // inferred from direct assay///0003700 // transcription factor activity, sequence-specific DNA binding // inferred from direct assay///0043565 // sequence-specific DNA binding // inferred from electronic annotation	chr9:100615536-100618996 (+) // 94.0 // q22.33
1558687_a_at	0.00394184	0.0035331	2.28022	up	FOXN1	8456	0001942 // hair follicle development // inferred from electronic annotation///0002260 // lymphocyte homeostasis // inferred from electronic annotation///0002360 // T cell lineage commitment // inferred from electronic annotation///0006351 // transcription, DNA-templated // inferred from electronic annotation///0006355 // regulation of transcription, DNA-templated // inferred from electronic annot…	0005634 // nucleus // inferred from electronic annotation	0000981 // RNA polymerase II transcription factor activity, sequence-specific DNA binding // not recorded///0003677 // DNA binding // inferred from electronic annotation///0003700 // transcription factor activity, sequence-specific DNA binding // inferred from electronic annotation///0043565 // sequence-specific DNA binding // inferred from electronic annotation	chr17:26865333-26865917 (+) // 61.42 // q11.2
203697_at	0.00154023	0.00107001	2.2319	down	FRZB	2487	0001501 // skeletal system development // traceable author statement///0007275 // multicellular organismal development // inferred from electronic annotation///0008285 // negative regulation of cell proliferation // inferred from direct assay///0010721 // negative regulation of cell development // inferred from electronic annotation///0014033 // neural crest cell differentiation // inferred from …	0005576 // extracellular region // inferred from electronic annotation///0005615 // extracellular space // inferred from direct assay///0005615 // extracellular space // inferred from sequence or structural similarity///0016020 // membrane // traceable author statement///0016021 // integral component of membrane // not recorded	0004930 // G-protein coupled receptor activity // not recorded///0005515 // protein binding // inferred from physical interaction///0005515 // protein binding // inferred from electronic annotation///0017147 // Wnt-protein binding // not recorded///0017147 // Wnt-protein binding // inferred from sequence or structural similarity///0042813 // Wnt-activated receptor activity // not recorded	chr2:183698736-183731348 (-) // 98.69 // q32.1
203698_s_at	0.00224582	0.0017092	2.00508	down	FRZB	2487	0001501 // skeletal system development // traceable author statement///0007275 // multicellular organismal development // inferred from electronic annotation///0008285 // negative regulation of cell proliferation // inferred from direct assay///0010721 // negative regulation of cell development // inferred from electronic annotation///0014033 // neural crest cell differentiation // inferred from …	0005576 // extracellular region // inferred from electronic annotation///0005615 // extracellular space // inferred from direct assay///0005615 // extracellular space // inferred from sequence or structural similarity///0016020 // membrane // traceable author statement///0016021 // integral component of membrane // not recorded	0004930 // G-protein coupled receptor activity // not recorded///0005515 // protein binding // inferred from physical interaction///0005515 // protein binding // inferred from electronic annotation///0017147 // Wnt-protein binding // not recorded///0017147 // Wnt-protein binding // inferred from sequence or structural similarity///0042813 // Wnt-activated receptor activity // not recorded	chr2:183699285-183731484 (-) // 99.59 // q32.1
204948_s_at	0.00383773	0.00342169	2.18051	up	FST	10468	0000122 // negative regulation of transcription from RNA polymerase II promoter // inferred from direct assay///0001501 // skeletal system development // inferred from electronic annotation///0002244 // hematopoietic progenitor cell differentiation // inferred from direct assay///0007165 // signal transduction // non-traceable author statement///0007276 // gamete generation // inferred from elect…	0005576 // extracellular region // traceable author statement///0005634 // nucleus // inferred from electronic annotation///0005737 // cytoplasm // inferred from electronic annotation	0004871 // signal transducer activity // non-traceable author statement///0005515 // protein binding // inferred from physical interaction///0043395 // heparan sulfate proteoglycan binding // inferred from electronic annotation///0048185 // activin binding // inferred from physical interaction	chr5:52776594-52781902 (+) // 98.04 // q11.2
207345_at	0.00404218	0.00365764	2.40314	up	FST	10468	0000122 // negative regulation of transcription from RNA polymerase II promoter // inferred from direct assay///0002244 // hematopoietic progenitor cell differentiation // inferred from direct assay///0007165 // signal transduction // non-traceable author statement///0032926 // negative regulation of activin receptor signaling pathway // inferred from direct assay///0051798 // positive regulation…	0005576 // extracellular region // traceable author statement	0004871 // signal transducer activity // non-traceable author statement///0005515 // protein binding // inferred from physical interaction///0043395 // heparan sulfate proteoglycan binding // inferred from electronic annotation///0048185 // activin binding // inferred from physical interaction	chr5:52776594-52781902 (+) // 98.34 // q11.2
205890_s_at	0.0023448	0.00183123	2.0699	down	GABBR1///UBD	2550///10537	0006508 // proteolysis // non-traceable author statement///0006511 // ubiquitin-dependent protein catabolic process // inferred from direct assay///0007165 // signal transduction // inferred from electronic annotation///0007186 // G-protein coupled receptor signaling pathway // inferred from electronic annotation///0007193 // adenylate cyclase-inhibiting G-protein coupled receptor signaling pathw…	0005576 // extracellular region // inferred from electronic annotation///0005634 // nucleus // inferred from direct assay///0005730 // nucleolus // inferred from direct assay///0005737 // cytoplasm // inferred from electronic annotation///0005737 // cytoplasm // inferred from sequence or structural similarity///0005886 // plasma membrane // traceable author statement///0005887 // integral compone…	0004871 // signal transducer activity // inferred from electronic annotation///0004930 // G-protein coupled receptor activity // inferred from electronic annotation///0004965 // G-protein coupled GABA receptor activity // inferred from direct assay///0005515 // protein binding // inferred from physical interaction///0070628 // proteasome binding // inferred from direct assay	chr6:29523395-29527496 (-) // 99.74 // p22.1
1559606_at	0.000328504	0.00012646	3.56031	up	GBP6	163351	0006955 // immune response // inferred from sequence or structural similarity///0008152 // metabolic process // inferred from electronic annotation///0042742 // defense response to bacterium // inferred from sequence or structural similarity///0071346 // cellular response to interferon-gamma // inferred from sequence or structural similarity	0070062 // extracellular exosome // inferred from direct assay	0000166 // nucleotide binding // inferred from electronic annotation///0003924 // GTPase activity // inferred from electronic annotation///0005525 // GTP binding // inferred from electronic annotation	chr1:89851446-89853711 (+) // 52.14 // p22.2
1559607_s_at	0.000717935	0.000385969	3.17297	up	GBP6	163351	0006955 // immune response // inferred from sequence or structural similarity///0008152 // metabolic process // inferred from electronic annotation///0042742 // defense response to bacterium // inferred from sequence or structural similarity///0071346 // cellular response to interferon-gamma // inferred from sequence or structural similarity	0070062 // extracellular exosome // inferred from direct assay	0000166 // nucleotide binding // inferred from electronic annotation///0003924 // GTPase activity // inferred from electronic annotation///0005525 // GTP binding // inferred from electronic annotation	chr1:89851446-89853711 (+) // 52.14 // p22.2
202923_s_at	0.000272228	9.81707e-05	2.03931	up	GCLC	2729	0000096 // sulfur amino acid metabolic process // traceable author statement///0006534 // cysteine metabolic process // inferred from direct assay///0006536 // glutamate metabolic process // inferred from direct assay///0006749 // glutathione metabolic process // inferred from electronic annotation///0006750 // glutathione biosynthetic process // inferred from direct assay///0006750 // glutathion…	0005829 // cytosol // traceable author statement///0017109 // glutamate-cysteine ligase complex // not recorded	0000166 // nucleotide binding // inferred from electronic annotation///0000287 // magnesium ion binding // inferred from direct assay///0004357 // glutamate-cysteine ligase activity // inferred from direct assay///0004357 // glutamate-cysteine ligase activity // inferred from mutant phenotype///0005524 // ATP binding // inferred from electronic annotation///0016595 // glutamate binding // inferre…	chr6:53362940-53409521 (-) // 97.76 // p12.1
219777_at	7.15972e-05	1.06129e-05	2.03431	down	GIMAP6	474344		0005737 // cytoplasm // inferred from electronic annotation///0005829 // cytosol // inferred from direct assay	0000166 // nucleotide binding // inferred from electronic annotation///0005525 // GTP binding // inferred from electronic annotation	chr7:150322465-150329407 (-) // 71.69 // q36.1
228071_at	0.000137894	2.89822e-05	2.16185	down	GIMAP7	168537	0008152 // metabolic process // inferred from direct assay	0005737 // cytoplasm // inferred from electronic annotation///0005811 // lipid particle // inferred from direct assay	0000166 // nucleotide binding // inferred from electronic annotation///0003924 // GTPase activity // inferred from direct assay///0005515 // protein binding // inferred from physical interaction///0005525 // GTP binding // inferred from direct assay///0042803 // protein homodimerization activity // inferred from physical interaction	chr7:150211959-150218160 (+) // 84.35 // q36.1
219970_at	0.000213488	6.74638e-05	2.20597	down	GIPC2	54810		0005737 // cytoplasm // inferred from electronic annotation///0070062 // extracellular exosome // inferred from direct assay	0005515 // protein binding // inferred from physical interaction	chr1:78546369-78602926 (+) // 97.53 // p31.1
204115_at	2.41458e-05	1.54918e-06	2.13878	down	GNG11	2791	0006112 // energy reserve metabolic process // traceable author statement///0007165 // signal transduction // traceable author statement///0007186 // G-protein coupled receptor signaling pathway // inferred from electronic annotation///0044281 // small molecule metabolic process // traceable author statement///0071377 // cellular response to glucagon stimulus // traceable author statement	0005834 // heterotrimeric G-protein complex // inferred from electronic annotation///0005886 // plasma membrane // traceable author statement///0016020 // membrane // inferred from electronic annotation	0003924 // GTPase activity // traceable author statement///0004871 // signal transducer activity // inferred from electronic annotation///0005515 // protein binding // inferred from physical interaction	chr7:93551358-93555821 (+) // 97.43 // q21.3
224964_s_at	0.000106268	2.04542e-05	2.02549	down	GNG2	54331	0006112 // energy reserve metabolic process // traceable author statement///0007165 // signal transduction // inferred from electronic annotation///0007186 // G-protein coupled receptor signaling pathway // inferred from electronic annotation///0007191 // adenylate cyclase-activating dopamine receptor signaling pathway // inferred from sequence or structural similarity///0007268 // synaptic trans…	0005834 // heterotrimeric G-protein complex // inferred from sequence or structural similarity///0005886 // plasma membrane // traceable author statement///0016020 // membrane // inferred from sequence or structural similarity///0016021 // integral component of membrane // inferred from electronic annotation///0070062 // extracellular exosome // inferred from direct assay	0004871 // signal transducer activity // inferred from electronic annotation///0031681 // G-protein beta-subunit binding // inferred from physical interaction	chr14:52327329-52436513 (+) // 98.31 // q22.1
207651_at	0.000871204	0.00050339	2.02875	down	GPR171	29909	0007165 // signal transduction // inferred from electronic annotation///0007186 // G-protein coupled receptor signaling pathway // not recorded///0007186 // G-protein coupled receptor signaling pathway // non-traceable author statement///0035589 // G-protein coupled purinergic nucleotide receptor signaling pathway // not recorded	0005886 // plasma membrane // inferred from electronic annotation///0005887 // integral component of plasma membrane // not recorded///0016020 // membrane // inferred from electronic annotation///0016021 // integral component of membrane // non-traceable author statement	0004871 // signal transducer activity // inferred from electronic annotation///0004930 // G-protein coupled receptor activity // non-traceable author statement///0045028 // G-protein coupled purinergic nucleotide receptor activity // not recorded	chr3:150916129-150920947 (-) // 90.25 // q25.1
205419_at	0.000210966	6.50315e-05	2.12956	down	GPR183	1880	0002250 // adaptive immune response // inferred from electronic annotation///0002312 // B cell activation involved in immune response // not recorded///0002313 // mature B cell differentiation involved in immune response // inferred from sequence or structural similarity///0002376 // immune system process // inferred from electronic annotation///0006955 // immune response // traceable author stat…	0005886 // plasma membrane // inferred from direct assay///0005887 // integral component of plasma membrane // traceable author statement///0016020 // membrane // inferred from electronic annotation///0016021 // integral component of membrane // inferred from electronic annotation	0004871 // signal transducer activity // inferred from electronic annotation///0004930 // G-protein coupled receptor activity // inferred from electronic annotation///0008142 // oxysterol binding // inferred from direct assay	chr13:99946795-99948417 (-) // 96.96 // q32.3
219936_s_at	0.000556638	0.000272705	3.8013	up	GPR87	53836	0007165 // signal transduction // inferred from electronic annotation///0007186 // G-protein coupled receptor signaling pathway // not recorded///0007194 // negative regulation of adenylate cyclase activity // inferred from electronic annotation///0035589 // G-protein coupled purinergic nucleotide receptor signaling pathway // not recorded///0035589 // G-protein coupled purinergic nucleotide rece…	0005886 // plasma membrane // inferred from electronic annotation///0005887 // integral component of plasma membrane // not recorded///0016020 // membrane // inferred from electronic annotation///0016021 // integral component of membrane // inferred from electronic annotation	0004871 // signal transducer activity // inferred from electronic annotation///0004930 // G-protein coupled receptor activity // inferred from electronic annotation///0045028 // G-protein coupled purinergic nucleotide receptor activity // not recorded	chr3:151011890-151034515 (-) // 98.57 // q25.1
240173_at	8.37367e-06	2.77887e-07	2.0866	down	GPRIN3	285513				chr4:90158816-90159274 (-) // 89.8 // q22.1
202831_at	0.00215995	0.00161997	3.84692	up	GPX2	2877	0000302 // response to reactive oxygen species // traceable author statement///0001659 // temperature homeostasis // inferred from electronic annotation///0002862 // negative regulation of inflammatory response to antigenic stimulus // inferred from electronic annotation///0006367 // transcription initiation from RNA polymerase II promoter // traceable author statement///0006979 // response to ox…	0005737 // cytoplasm // traceable author statement///0005829 // cytosol // traceable author statement///0070062 // extracellular exosome // inferred from direct assay	0004601 // peroxidase activity // inferred from electronic annotation///0004602 // glutathione peroxidase activity // traceable author statement///0009055 // electron carrier activity // traceable author statement///0016491 // oxidoreductase activity // inferred from electronic annotation	chr14:65405871-65409477 (-) // 96.81 // q23.3
239595_at	0.00100225	0.00061643	2.27285	up	GPX2	2877	0000302 // response to reactive oxygen species // traceable author statement///0006367 // transcription initiation from RNA polymerase II promoter // traceable author statement///0006979 // response to oxidative stress // inferred from electronic annotation///0010467 // gene expression // traceable author statement///0055114 // oxidation-reduction process // inferred from electronic annotation	0005737 // cytoplasm // traceable author statement///0005829 // cytosol // traceable author statement///0070062 // extracellular exosome // inferred from direct assay	0004601 // peroxidase activity // inferred from electronic annotation///0004602 // glutathione peroxidase activity // traceable author statement///0009055 // electron carrier activity // traceable author statement///0016491 // oxidoreductase activity // inferred from electronic annotation	chr14:65406816-65407246 (-) // 88.79 // q23.3
201348_at	0.00272113	0.00220339	2.02686	down	GPX3	2878	0000302 // response to reactive oxygen species // traceable author statement///0006979 // response to oxidative stress // inferred from electronic annotation///0006982 // response to lipid hydroperoxide // traceable author statement///0042744 // hydrogen peroxide catabolic process // traceable author statement///0051289 // protein homotetramerization // inferred from direct assay///0055114 // oxi…	0005576 // extracellular region // traceable author statement///0005615 // extracellular space // inferred from direct assay///0070062 // extracellular exosome // inferred from direct assay	0004601 // peroxidase activity // inferred from electronic annotation///0004602 // glutathione peroxidase activity // not recorded///0004602 // glutathione peroxidase activity // inferred from direct assay///0005515 // protein binding // inferred from physical interaction///0008134 // transcription factor binding // traceable author statement///0008430 // selenium binding // inferred from direct …	chr5:150399918-150408548 (+) // 98.71 // q33.1
222830_at	4.75761e-05	5.3681e-06	2.45021	up	GRHL1	29841	0006351 // transcription, DNA-templated // inferred from electronic annotation///0006355 // regulation of transcription, DNA-templated // inferred from electronic annotation///0006366 // transcription from RNA polymerase II promoter // inferred from direct assay///0007275 // multicellular organismal development // inferred from electronic annotation///0008544 // epidermis development // inferred …	0005634 // nucleus // inferred from direct assay///0005654 // nucleoplasm // inferred from direct assay///0005654 // nucleoplasm // traceable author statement///0005737 // cytoplasm // inferred from direct assay///0005794 // Golgi apparatus // inferred from direct assay///0043231 // intracellular membrane-bounded organelle // inferred from direct assay	0000978 // RNA polymerase II core promoter proximal region sequence-specific DNA binding // inferred from direct assay///0001077 // transcriptional activator activity, RNA polymerase II core promoter proximal region sequence-specific binding // inferred from direct assay///0003677 // DNA binding // inferred from electronic annotation///0031490 // chromatin DNA binding // inferred from direct assa…	chr2:10091853-10142459 (+) // 98.81 // p25.1
1552685_a_at	1.05534e-05	3.99893e-07	2.36915	up	GRHL1	29841	0006351 // transcription, DNA-templated // inferred from electronic annotation///0006355 // regulation of transcription, DNA-templated // inferred from electronic annotation///0006366 // transcription from RNA polymerase II promoter // inferred from direct assay///0007275 // multicellular organismal development // inferred from electronic annotation///0008544 // epidermis development // inferred …	0005634 // nucleus // inferred from direct assay///0005654 // nucleoplasm // inferred from direct assay///0005654 // nucleoplasm // traceable author statement///0005737 // cytoplasm // inferred from direct assay///0005794 // Golgi apparatus // inferred from direct assay///0043231 // intracellular membrane-bounded organelle // inferred from direct assay	0000978 // RNA polymerase II core promoter proximal region sequence-specific DNA binding // inferred from direct assay///0001077 // transcriptional activator activity, RNA polymerase II core promoter proximal region sequence-specific binding // inferred from direct assay///0003677 // DNA binding // inferred from electronic annotation///0031490 // chromatin DNA binding // inferred from direct assa…	chr2:10091822-10141119 (+) // 99.61 // p25.1
232116_at	0.000147734	3.55083e-05	2.47896	up	GRHL3	57822	0001736 // establishment of planar polarity // inferred from electronic annotation///0001843 // neural tube closure // inferred from sequence or structural similarity///0006351 // transcription, DNA-templated // inferred from electronic annotation///0006355 // regulation of transcription, DNA-templated // inferred from electronic annotation///0006357 // regulation of transcription from RNA polyme…	0005634 // nucleus // inferred from direct assay///0005654 // nucleoplasm // inferred from direct assay///0005737 // cytoplasm // inferred from direct assay	0000981 // RNA polymerase II transcription factor activity, sequence-specific DNA binding // inferred from electronic annotation///0001228 // transcriptional activator activity, RNA polymerase II transcription regulatory region sequence-specific binding // inferred from direct assay///0003677 // DNA binding // inferred from electronic annotation///0003700 // transcription factor activity, sequenc…	chr1:24668751-24681803 (+) // 97.44 // p36.11
229377_at	0.000358955	0.000144843	2.01189	up	GRTP1	79774	0043547 // positive regulation of GTPase activity // inferred from electronic annotation		0005096 // GTPase activator activity // inferred from electronic annotation	chr13:113978478-113980078 (-) // 96.32 // q34
203924_at	0.00294113	0.00248799	3.18831	up	GSTA1	2938	0006749 // glutathione metabolic process // inferred from direct assay///0006805 // xenobiotic metabolic process // traceable author statement///0008152 // metabolic process // inferred by curator///0030855 // epithelial cell differentiation // inferred from expression pattern///0044281 // small molecule metabolic process // traceable author statement///1901687 // glutathione derivative biosynthe…	0005737 // cytoplasm // inferred from electronic annotation///0005829 // cytosol // traceable author statement///0070062 // extracellular exosome // inferred from direct assay	0004364 // glutathione transferase activity // inferred from direct assay///0004364 // glutathione transferase activity // non-traceable author statement///0005515 // protein binding // inferred from electronic annotation///0016740 // transferase activity // inferred from electronic annotation	chr6:52656580-52668618 (-) // 99.88 // p12.2
206666_at	0.000358955	0.000146123	2.05773	down	GZMK	3003	0006508 // proteolysis // not recorded	0005576 // extracellular region // inferred from electronic annotation///0005615 // extracellular space // not recorded///0030141 // secretory granule // not recorded	0004252 // serine-type endopeptidase activity // not recorded///0008233 // peptidase activity // inferred from electronic annotation///0008236 // serine-type peptidase activity // traceable author statement///0016787 // hydrolase activity // inferred from electronic annotation	chr5:54320110-54329959 (+) // 100.0 // q11.2
223541_at	0.000336805	0.000131145	2.97825	up	HAS3	3038	0005975 // carbohydrate metabolic process // traceable author statement///0007155 // cell adhesion // not recorded///0030203 // glycosaminoglycan metabolic process // traceable author statement///0030212 // hyaluronan metabolic process // traceable author statement///0030213 // hyaluronan biosynthetic process // inferred from direct assay///0030213 // hyaluronan biosynthetic process // inferred f…	0005737 // cytoplasm // inferred from electronic annotation///0005886 // plasma membrane // traceable author statement///0005887 // integral component of plasma membrane // traceable author statement///0016020 // membrane // inferred from electronic annotation///0016021 // integral component of membrane // traceable author statement///0036117 // hyaluranon cable // inferred from direct assay	0016740 // transferase activity // inferred from electronic annotation///0016757 // transferase activity, transferring glycosyl groups // inferred from electronic annotation///0050501 // hyaluronan synthase activity // inferred from direct assay	chr16:69143298-69151553 (+) // 97.73 // q22.1
209458_x_at	0.00557406	0.00537674	2.02238	down	HBA1///HBA2	3039///3040	0006810 // transport // inferred from electronic annotation///0006898 // receptor-mediated endocytosis // traceable author statement///0010942 // positive regulation of cell death // inferred from direct assay///0015671 // oxygen transport // traceable author statement///0015701 // bicarbonate transport // traceable author statement///0042542 // response to hydrogen peroxide // inferred from dire…	0005576 // extracellular region // traceable author statement///0005829 // cytosol // traceable author statement///0005833 // hemoglobin complex // inferred from direct assay///0005833 // hemoglobin complex // traceable author statement///0016020 // membrane // inferred from direct assay///0022627 // cytosolic small ribosomal subunit // inferred from direct assay///0031838 // haptoglobin-hemoglob…	0004601 // peroxidase activity // inferred from direct assay///0005344 // oxygen transporter activity // inferred from electronic annotation///0005506 // iron ion binding // inferred from electronic annotation///0005515 // protein binding // inferred from physical interaction///0019825 // oxygen binding // inferred from electronic annotation///0020037 // heme binding // inferred from electronic a…	chr16:226694-227448 (+) // 100.0 // p13.3///chr16:222890-223613 (+) // 95.08 // p13.3
211699_x_at	0.00501036	0.00475541	2.04825	down	HBA1///HBA2	3039///3040	0006810 // transport // inferred from electronic annotation///0006898 // receptor-mediated endocytosis // traceable author statement///0010942 // positive regulation of cell death // inferred from direct assay///0015671 // oxygen transport // traceable author statement///0015701 // bicarbonate transport // traceable author statement///0042542 // response to hydrogen peroxide // inferred from dire…	0005576 // extracellular region // traceable author statement///0005829 // cytosol // traceable author statement///0005833 // hemoglobin complex // inferred from direct assay///0005833 // hemoglobin complex // traceable author statement///0016020 // membrane // inferred from direct assay///0022627 // cytosolic small ribosomal subunit // inferred from direct assay///0031838 // haptoglobin-hemoglob…	0004601 // peroxidase activity // inferred from direct assay///0005344 // oxygen transporter activity // inferred from electronic annotation///0005506 // iron ion binding // inferred from electronic annotation///0005515 // protein binding // inferred from physical interaction///0019825 // oxygen binding // inferred from electronic annotation///0020037 // heme binding // inferred from electronic a…	chr16:226690-227447 (+) // 99.59 // p13.3///chr16:222886-223613 (+) // 95.11 // p13.3
211745_x_at	0.00512695	0.00487946	2.04521	down	HBA1///HBA2	3039///3040	0006810 // transport // inferred from electronic annotation///0006898 // receptor-mediated endocytosis // traceable author statement///0010942 // positive regulation of cell death // inferred from direct assay///0015671 // oxygen transport // traceable author statement///0015701 // bicarbonate transport // traceable author statement///0042542 // response to hydrogen peroxide // inferred from dire…	0005576 // extracellular region // traceable author statement///0005829 // cytosol // traceable author statement///0005833 // hemoglobin complex // inferred from direct assay///0005833 // hemoglobin complex // traceable author statement///0016020 // membrane // inferred from direct assay///0022627 // cytosolic small ribosomal subunit // inferred from direct assay///0031838 // haptoglobin-hemoglob…	0004601 // peroxidase activity // inferred from direct assay///0005344 // oxygen transporter activity // inferred from electronic annotation///0005506 // iron ion binding // inferred from electronic annotation///0005515 // protein binding // inferred from physical interaction///0019825 // oxygen binding // inferred from electronic annotation///0020037 // heme binding // inferred from electronic a…	chr16:226678-227521 (+) // 91.15 // p13.3
217414_x_at	0.00512695	0.00488875	2.0356	down	HBA2	3040	0006810 // transport // inferred from electronic annotation///0006898 // receptor-mediated endocytosis // traceable author statement///0010942 // positive regulation of cell death // inferred from direct assay///0015671 // oxygen transport // traceable author statement///0015701 // bicarbonate transport // traceable author statement///0042542 // response to hydrogen peroxide // inferred from dire…	0005576 // extracellular region // traceable author statement///0005829 // cytosol // traceable author statement///0005833 // hemoglobin complex // inferred from direct assay///0005833 // hemoglobin complex // traceable author statement///0016020 // membrane // inferred from direct assay///0022627 // cytosolic small ribosomal subunit // inferred from direct assay///0031838 // haptoglobin-hemoglob…	0004601 // peroxidase activity // inferred from direct assay///0005344 // oxygen transporter activity // inferred from electronic annotation///0005506 // iron ion binding // inferred from electronic annotation///0005515 // protein binding // inferred from physical interaction///0019825 // oxygen binding // inferred from electronic annotation///0020037 // heme binding // inferred from electronic a…	chr16:222874-223709 (+) // 99.44 // p13.3
209116_x_at	0.00328732	0.00287277	2.26998	down	HBB	3043	0006810 // transport // inferred from electronic annotation///0006898 // receptor-mediated endocytosis // traceable author statement///0007596 // blood coagulation // traceable author statement///0008217 // regulation of blood pressure // inferred from electronic annotation///0010942 // positive regulation of cell death // inferred from direct assay///0015671 // oxygen transport // non-traceable …	0005576 // extracellular region // traceable author statement///0005829 // cytosol // traceable author statement///0005833 // hemoglobin complex // inferred from direct assay///0005833 // hemoglobin complex // non-traceable author statement///0005833 // hemoglobin complex // traceable author statement///0031838 // haptoglobin-hemoglobin complex // inferred from direct assay///0070062 // extracell…	0004601 // peroxidase activity // inferred from direct assay///0005344 // oxygen transporter activity // non-traceable author statement///0005506 // iron ion binding // inferred from electronic annotation///0005515 // protein binding // inferred from physical interaction///0019825 // oxygen binding // inferred from direct assay///0020037 // heme binding // inferred from electronic annotation///00…	chr11:5247806-5248231 (-) // 62.61 // p15.4
211696_x_at	0.00339561	0.00298994	2.13621	down	HBB	3043	0006810 // transport // inferred from electronic annotation///0006898 // receptor-mediated endocytosis // traceable author statement///0007596 // blood coagulation // traceable author statement///0008217 // regulation of blood pressure // inferred from electronic annotation///0010942 // positive regulation of cell death // inferred from direct assay///0015671 // oxygen transport // non-traceable …	0005576 // extracellular region // traceable author statement///0005829 // cytosol // traceable author statement///0005833 // hemoglobin complex // inferred from direct assay///0005833 // hemoglobin complex // non-traceable author statement///0005833 // hemoglobin complex // traceable author statement///0031838 // haptoglobin-hemoglobin complex // inferred from direct assay///0070062 // extracell…	0004601 // peroxidase activity // inferred from direct assay///0005344 // oxygen transporter activity // non-traceable author statement///0005506 // iron ion binding // inferred from electronic annotation///0005515 // protein binding // inferred from physical interaction///0019825 // oxygen binding // inferred from direct assay///0020037 // heme binding // inferred from electronic annotation///00…	chr11:5246725-5248286 (-) // 99.48 // p15.4
217232_x_at	0.00290934	0.0024459	2.13006	down	HBB	3043	0006810 // transport // inferred from electronic annotation///0006898 // receptor-mediated endocytosis // traceable author statement///0007596 // blood coagulation // traceable author statement///0008217 // regulation of blood pressure // inferred from electronic annotation///0010942 // positive regulation of cell death // inferred from direct assay///0015671 // oxygen transport // non-traceable …	0005576 // extracellular region // traceable author statement///0005829 // cytosol // traceable author statement///0005833 // hemoglobin complex // inferred from direct assay///0005833 // hemoglobin complex // non-traceable author statement///0005833 // hemoglobin complex // traceable author statement///0031838 // haptoglobin-hemoglobin complex // inferred from direct assay///0070062 // extracell…	0004601 // peroxidase activity // inferred from direct assay///0005344 // oxygen transporter activity // non-traceable author statement///0005506 // iron ion binding // inferred from electronic annotation///0005515 // protein binding // inferred from physical interaction///0019825 // oxygen binding // inferred from direct assay///0020037 // heme binding // inferred from electronic annotation///00…	chr11:5246827-5248277 (-) // 84.35 // p15.4
209960_at	0.000176643	4.80688e-05	2.33846	down	HGF	3082	0000187 // activation of MAPK activity // inferred from electronic annotation///0000902 // cell morphogenesis // inferred from electronic annotation///0001837 // epithelial to mesenchymal transition // traceable author statement///0001889 // liver development // inferred from electronic annotation///0002576 // platelet degranulation // traceable author statement///0006508 // proteolysis // non-tr…	0005576 // extracellular region // traceable author statement///0005615 // extracellular space // not recorded///0016020 // membrane // inferred from direct assay///0031093 // platelet alpha granule lumen // traceable author statement	0004252 // serine-type endopeptidase activity // not recorded///0004252 // serine-type endopeptidase activity // non-traceable author statement///0005515 // protein binding // inferred from physical interaction///0008083 // growth factor activity // non-traceable author statement///0042056 // chemoattractant activity // inferred from direct assay///0042802 // identical protein binding // inferred…	chr7:81328320-81399444 (-) // 96.27 // q21.11
210997_at	0.000363607	0.000149762	2.15379	down	HGF	3082	0000187 // activation of MAPK activity // inferred from electronic annotation///0000902 // cell morphogenesis // inferred from electronic annotation///0001837 // epithelial to mesenchymal transition // traceable author statement///0001889 // liver development // inferred from electronic annotation///0002576 // platelet degranulation // traceable author statement///0006508 // proteolysis // non-tr…	0005576 // extracellular region // traceable author statement///0005615 // extracellular space // not recorded///0016020 // membrane // inferred from direct assay///0031093 // platelet alpha granule lumen // traceable author statement	0004252 // serine-type endopeptidase activity // not recorded///0004252 // serine-type endopeptidase activity // non-traceable author statement///0005515 // protein binding // inferred from physical interaction///0008083 // growth factor activity // non-traceable author statement///0042056 // chemoattractant activity // inferred from direct assay///0042802 // identical protein binding // inferred…	chr7:81372006-81399362 (-) // 99.09 // q21.11
1554452_a_at	6.4338e-05	8.68278e-06	2.05705	up	HILPDA	29923	0001819 // positive regulation of cytokine production // inferred from direct assay///0002230 // positive regulation of defense response to virus by host // inferred from mutant phenotype///0006950 // response to stress // non-traceable author statement///0008284 // positive regulation of cell proliferation // inferred from direct assay///0010884 // positive regulation of lipid storage // inferre…	0005576 // extracellular region // inferred from electronic annotation///0005615 // extracellular space // inferred from direct assay///0005811 // lipid particle // inferred from direct assay///0009986 // cell surface // inferred from direct assay///0016020 // membrane // inferred from electronic annotation///0016021 // integral component of membrane // inferred from electronic annotation///00301…	0005102 // receptor binding // inferred from physical interaction///0005515 // protein binding // inferred from physical interaction	chr7:128095950-128097963 (+) // 60.57 // q32.1
202934_at	2.02907e-14	4.48908e-17	2.1908	up	HK2	3099	0001678 // cellular glucose homeostasis // not recorded///0002931 // response to ischemia // inferred from electronic annotation///0005975 // carbohydrate metabolic process // traceable author statement///0006006 // glucose metabolic process // traceable author statement///0006096 // glycolytic process // not recorded///0006096 // glycolytic process // traceable author statement///0007595 // lact…	0005623 // cell // inferred from electronic annotation///0005739 // mitochondrion // inferred from electronic annotation///0005741 // mitochondrial outer membrane // inferred from direct assay///0005829 // cytosol // not recorded///0005829 // cytosol // traceable author statement///0016020 // membrane // inferred from direct assay	0000166 // nucleotide binding // inferred from electronic annotation///0003824 // catalytic activity // inferred from electronic annotation///0004340 // glucokinase activity // not recorded///0004396 // hexokinase activity // traceable author statement///0005515 // protein binding // inferred from physical interaction///0005524 // ATP binding // inferred from electronic annotation///0005536 // gl…	chr2:75061258-75120481 (+) // 83.07 // p12
217478_s_at	0.000614695	0.00031468	2.0472	down	HLA-DMA	3108	0002376 // immune system process // inferred from electronic annotation///0002474 // antigen processing and presentation of peptide antigen via MHC class I // inferred from electronic annotation///0002503 // peptide antigen assembly with MHC class II protein complex // inferred from direct assay///0002504 // antigen processing and presentation of peptide or polysaccharide antigen via MHC class II…	0005622 // intracellular // inferred from electronic annotation///0005764 // lysosome // inferred from electronic annotation///0005765 // lysosomal membrane // traceable author statement///0005768 // endosome // inferred from electronic annotation///0005770 // late endosome // inferred from electronic annotation///0005771 // multivesicular body // inferred from electronic annotation///0009986 // …	0005515 // protein binding // inferred from electronic annotation///0023026 // MHC class II protein complex binding // inferred from direct assay	chr6:32916407-32920314 (-) // 99.7 // p21.32
213537_at	0.00537372	0.00514784	2.02279	down	HLA-DPA1	3113	0002376 // immune system process // inferred from electronic annotation///0002504 // antigen processing and presentation of peptide or polysaccharide antigen via MHC class II // inferred from electronic annotation///0006955 // immune response // non-traceable author statement///0019221 // cytokine-mediated signaling pathway // traceable author statement///0019882 // antigen processing and present…	0000139 // Golgi membrane // traceable author statement///0005764 // lysosome // inferred from electronic annotation///0005765 // lysosomal membrane // traceable author statement///0005768 // endosome // inferred from electronic annotation///0005783 // endoplasmic reticulum // inferred from electronic annotation///0005789 // endoplasmic reticulum membrane // inferred from electronic annotation///…	0005515 // protein binding // inferred from electronic annotation///0032395 // MHC class II receptor activity // non-traceable author statement///0042605 // peptide antigen binding // inferred from direct assay	chr6:33035436-33041416 (-) // 69.41 // p21.32
212999_x_at	0.00452183	0.00419606	2.33267	down	HLA-DQB1///HLA-DQB2	3119///3120	0002376 // immune system process // inferred from electronic annotation///0002381 // immunoglobulin production involved in immunoglobulin mediated immune response // inferred from direct assay///0002455 // humoral immune response mediated by circulating immunoglobulin // inferred from direct assay///0002474 // antigen processing and presentation of peptide antigen via MHC class I // inferred from…	0000139 // Golgi membrane // traceable author statement///0005764 // lysosome // inferred from electronic annotation///0005765 // lysosomal membrane // traceable author statement///0005768 // endosome // inferred from electronic annotation///0005783 // endoplasmic reticulum // inferred from electronic annotation///0005789 // endoplasmic reticulum membrane // inferred from electronic annotation///…	0005515 // protein binding // inferred from electronic annotation///0032395 // MHC class II receptor activity // non-traceable author statement///0042605 // peptide antigen binding // inferred from sequence or structural similarity///0046872 // metal ion binding // inferred from electronic annotation	chr6:32627235-32725660 (-) // 85.41 // p21.32
221491_x_at	0.00539997	0.00518493	2.01383	down	HLA-DQB1///HLA-DRB1///HLA-DRB2///HLA-DRB3///HLA-DRB4///HLA-DRB5///HLA-DRB6///HLA-DRB7///HLA-DRB8///LOC105369230	3119///3123///3124///3125///3126///3127///3128///3129///3130///105369230	0002376 // immune system process // inferred from electronic annotation///0002381 // immunoglobulin production involved in immunoglobulin mediated immune response // inferred from direct assay///0002381 // immunoglobulin production involved in immunoglobulin mediated immune response // inferred from sequence or structural similarity///0002437 // inflammatory response to antigenic stimulus // infe…	0000139 // Golgi membrane // traceable author statement///0005615 // extracellular space // inferred from direct assay///0005764 // lysosome // inferred from electronic annotation///0005765 // lysosomal membrane // traceable author statement///0005765 // lysosomal membrane // inferred from direct assay///0005768 // endosome // inferred from electronic annotation///0005783 // endoplasmic reticulum…	0001618 // virus receptor activity // inferred from electronic annotation///0005515 // protein binding // inferred from physical interaction///0023026 // MHC class II protein complex binding // inferred from direct assay///0032395 // MHC class II receptor activity // non-traceable author statement///0032395 // MHC class II receptor activity // traceable author statement///0042605 // peptide antig…	chr6:32545660-32557596 (-) // 83.41 // p21.32
208025_s_at	0.00269215	0.00217397	3.0748	up	HMGA2	8091	0000122 // negative regulation of transcription from RNA polymerase II promoter // inferred from direct assay///0001837 // epithelial to mesenchymal transition // inferred from mutant phenotype///0002062 // chondrocyte differentiation // inferred from direct assay///0003131 // mesodermal-endodermal cell signaling // inferred from mutant phenotype///0006284 // base-excision repair // inferred from…	0000228 // nuclear chromosome // inferred from sequence or structural similarity///0000785 // chromatin // inferred from electronic annotation///0005634 // nucleus // inferred from direct assay///0005654 // nucleoplasm // inferred from direct assay///0005654 // nucleoplasm // traceable author statement///0016020 // membrane // inferred from electronic annotation///0016021 // integral component of…	0000975 // regulatory region DNA binding // inferred from direct assay///0000989 // transcription factor activity, transcription factor binding // inferred from direct assay///0001047 // core promoter binding // inferred from direct assay///0001077 // transcriptional activator activity, RNA polymerase II core promoter proximal region sequence-specific binding // inferred from direct assay///00010…	chr12:66217910-66360075 (+) // 86.49 // q14.3
213150_at	0.00569287	0.00556692	2.10633	up	HOXA10	3206	0001501 // skeletal system development // inferred from electronic annotation///0006351 // transcription, DNA-templated // inferred from electronic annotation///0006355 // regulation of transcription, DNA-templated // inferred from electronic annotation///0006366 // transcription from RNA polymerase II promoter // inferred from direct assay///0007275 // multicellular organismal development // tra…	0005634 // nucleus // inferred from direct assay///0005667 // transcription factor complex // inferred from electronic annotation///0005737 // cytoplasm // inferred from direct assay	0000978 // RNA polymerase II core promoter proximal region sequence-specific DNA binding // inferred from direct assay///0001077 // transcriptional activator activity, RNA polymerase II core promoter proximal region sequence-specific binding // inferred from direct assay///0003677 // DNA binding // inferred from electronic annotation///0005515 // protein binding // inferred from physical interact…	chr7:27210223-27214191 (-) // 95.91 // p15.2
1552767_a_at	0.00611561	0.00607502	2.01306	up	HS6ST2	90161	0005975 // carbohydrate metabolic process // traceable author statement///0006024 // glycosaminoglycan biosynthetic process // traceable author statement///0008152 // metabolic process // inferred from electronic annotation///0015015 // heparan sulfate proteoglycan biosynthetic process, enzymatic modification // not recorded///0030203 // glycosaminoglycan metabolic process // traceable author sta…	0000139 // Golgi membrane // traceable author statement///0005654 // nucleoplasm // inferred from direct assay///0016020 // membrane // inferred from electronic annotation///0016021 // integral component of membrane // inferred from electronic annotation///0070062 // extracellular exosome // inferred from direct assay	0008146 // sulfotransferase activity // inferred from electronic annotation///0016740 // transferase activity // inferred from electronic annotation///0017095 // heparan sulfate 6-O-sulfotransferase activity // not recorded	chrX:131760043-132092021 (-) // 93.59 // q26.2
205829_at	1.41743e-05	6.58539e-07	2.2765	up	HSD17B1	3292	0006629 // lipid metabolic process // inferred from electronic annotation///0006694 // steroid biosynthetic process // traceable author statement///0006703 // estrogen biosynthetic process // inferred from electronic annotation///0006703 // estrogen biosynthetic process // traceable author statement///0008152 // metabolic process // inferred from electronic annotation///0008202 // steroid metabol…	0005654 // nucleoplasm // inferred from direct assay///0005737 // cytoplasm // inferred from direct assay///0005829 // cytosol // traceable author statement///0031965 // nuclear membrane // inferred from direct assay	0003824 // catalytic activity // traceable author statement///0004303 // estradiol 17-beta-dehydrogenase activity // traceable author statement///0016491 // oxidoreductase activity // inferred from electronic annotation///0047035 // testosterone dehydrogenase (NAD+) activity // inferred from electronic annotation	chr17:40704087-40707231 (+) // 64.84 // q21.2
205543_at	0.000150701	3.66751e-05	2.53641	up	HSPA4L	22824	0006457 // protein folding // inferred from sequence or structural similarity///0006986 // response to unfolded protein // inferred from sequence or structural similarity	0005634 // nucleus // inferred from sequence or structural similarity///0005737 // cytoplasm // inferred from sequence or structural similarity///0005829 // cytosol // inferred from direct assay	0000166 // nucleotide binding // inferred from electronic annotation///0005524 // ATP binding // inferred from sequence or structural similarity	chr4:128703654-128754524 (+) // 99.8 // q28.1
1556194_a_at	0.00122224	0.000792294	2.22405	up	HSPA4L	22824	0006457 // protein folding // inferred from sequence or structural similarity///0006986 // response to unfolded protein // inferred from sequence or structural similarity	0005634 // nucleus // inferred from sequence or structural similarity///0005737 // cytoplasm // inferred from sequence or structural similarity///0005829 // cytosol // inferred from direct assay	0000166 // nucleotide binding // inferred from electronic annotation///0005524 // ATP binding // inferred from sequence or structural similarity	chr4:128758921-128761884 (+) // 66.99 // q28.1
209291_at	0.000292765	0.000109463	2.09542	down	ID4	3400	0000082 // G1/S transition of mitotic cell cycle // inferred from electronic annotation///0000122 // negative regulation of transcription from RNA polymerase II promoter // inferred from electronic annotation///0006351 // transcription, DNA-templated // inferred from electronic annotation///0006355 // regulation of transcription, DNA-templated // inferred from electronic annotation///0006357 // r…	0005634 // nucleus // inferred by curator///0005634 // nucleus // inferred from direct assay///0005737 // cytoplasm // inferred from electronic annotation	0001085 // RNA polymerase II transcription factor binding // inferred from electronic annotation///0003714 // transcription corepressor activity // traceable author statement///0005515 // protein binding // inferred from physical interaction///0046983 // protein dimerization activity // inferred from electronic annotation	chr6:19837617-19842428 (+) // 96.66 // p22.3
209292_at	0.000179203	4.99547e-05	2.35111	down	ID4	3400	0000082 // G1/S transition of mitotic cell cycle // inferred from electronic annotation///0000122 // negative regulation of transcription from RNA polymerase II promoter // inferred from electronic annotation///0006351 // transcription, DNA-templated // inferred from electronic annotation///0006355 // regulation of transcription, DNA-templated // inferred from electronic annotation///0006357 // r…	0005634 // nucleus // inferred by curator///0005634 // nucleus // inferred from direct assay///0005737 // cytoplasm // inferred from electronic annotation	0001085 // RNA polymerase II transcription factor binding // inferred from electronic annotation///0003714 // transcription corepressor activity // traceable author statement///0005515 // protein binding // inferred from physical interaction///0046983 // protein dimerization activity // inferred from electronic annotation	chr6:19837617-19842428 (+) // 96.66 // p22.3
209540_at	0.000173334	4.60177e-05	2.6848	down	IGF1	3479	0001501 // skeletal system development // traceable author statement///0001775 // cell activation // inferred from direct assay///0001932 // regulation of protein phosphorylation // inferred from electronic annotation///0001974 // blood vessel remodeling // inferred from electronic annotation///0002576 // platelet degranulation // traceable author statement///0006260 // DNA replication // traceab…	0005576 // extracellular region // non-traceable author statement///0005576 // extracellular region // traceable author statement///0005615 // extracellular space // inferred from direct assay///0005886 // plasma membrane // traceable author statement///0016942 // insulin-like growth factor binding protein complex // inferred by curator///0031093 // platelet alpha granule lumen // traceable autho…	0005158 // insulin receptor binding // inferred from physical interaction///0005159 // insulin-like growth factor receptor binding // inferred from mutant phenotype///0005159 // insulin-like growth factor receptor binding // inferred from physical interaction///0005178 // integrin binding // inferred from direct assay///0005179 // hormone activity // inferred from direct assay///0005515 // protei…	chr12:102789666-102874369 (-) // 88.47 // q23.2
209541_at	0.00013707	2.85057e-05	2.83831	down	IGF1	3479	0001501 // skeletal system development // traceable author statement///0001775 // cell activation // inferred from direct assay///0001932 // regulation of protein phosphorylation // inferred from electronic annotation///0001974 // blood vessel remodeling // inferred from electronic annotation///0002576 // platelet degranulation // traceable author statement///0006260 // DNA replication // traceab…	0005576 // extracellular region // non-traceable author statement///0005576 // extracellular region // traceable author statement///0005615 // extracellular space // inferred from direct assay///0005886 // plasma membrane // traceable author statement///0016942 // insulin-like growth factor binding protein complex // inferred by curator///0031093 // platelet alpha granule lumen // traceable autho…	0005158 // insulin receptor binding // inferred from physical interaction///0005159 // insulin-like growth factor receptor binding // inferred from mutant phenotype///0005159 // insulin-like growth factor receptor binding // inferred from physical interaction///0005178 // integrin binding // inferred from direct assay///0005179 // hormone activity // inferred from direct assay///0005515 // protei…	chr12:102789666-102874369 (-) // 88.47 // q23.2
218847_at	0.000856932	0.000489134	2.09839	up	IGF2BP2	10644	0006417 // regulation of translation // inferred from electronic annotation///0006810 // transport // inferred from electronic annotation///0009653 // anatomical structure morphogenesis // traceable author statement///0010467 // gene expression // traceable author statement///0017148 // negative regulation of translation // inferred from sequence or structural similarity///0042035 // regulation o…	0005634 // nucleus // inferred from direct assay///0005737 // cytoplasm // inferred from direct assay///0005829 // cytosol // traceable author statement///0005856 // cytoskeleton // inferred from direct assay	0000166 // nucleotide binding // inferred from electronic annotation///0003676 // nucleic acid binding // inferred from electronic annotation///0003723 // RNA binding // inferred from electronic annotation///0003729 // mRNA binding // inferred from electronic annotation///0003730 // mRNA 3'-UTR binding // inferred from direct assay///0005515 // protein binding // inferred from physical interactio…	chr3:185361774-185542812 (-) // 86.64 // q27.2
203819_s_at	0.000782358	0.000429259	2.50875	up	IGF2BP3	10643	0006412 // translation // traceable author statement///0006417 // regulation of translation // inferred from electronic annotation///0006810 // transport // inferred from electronic annotation///0009653 // anatomical structure morphogenesis // traceable author statement///0010467 // gene expression // traceable author statement///0017148 // negative regulation of translation // inferred from sequ…	0005634 // nucleus // inferred from electronic annotation///0005737 // cytoplasm // inferred from direct assay///0005829 // cytosol // traceable author statement	0000166 // nucleotide binding // inferred from electronic annotation///0003676 // nucleic acid binding // inferred from electronic annotation///0003723 // RNA binding // traceable author statement///0003730 // mRNA 3'-UTR binding // inferred from direct assay///0005515 // protein binding // inferred from physical interaction///0044822 // poly(A) RNA binding // inferred from direct assay///0045182…	chr7:23349722-23509995 (-) // 97.2 // p15.3
203820_s_at	0.000946828	0.000571867	2.40598	up	IGF2BP3	10643	0006412 // translation // traceable author statement///0006417 // regulation of translation // inferred from electronic annotation///0006810 // transport // inferred from electronic annotation///0009653 // anatomical structure morphogenesis // traceable author statement///0010467 // gene expression // traceable author statement///0017148 // negative regulation of translation // inferred from sequ…	0005634 // nucleus // inferred from electronic annotation///0005737 // cytoplasm // inferred from direct assay///0005829 // cytosol // traceable author statement	0000166 // nucleotide binding // inferred from electronic annotation///0003676 // nucleic acid binding // inferred from electronic annotation///0003723 // RNA binding // traceable author statement///0003730 // mRNA 3'-UTR binding // inferred from direct assay///0005515 // protein binding // inferred from physical interaction///0044822 // poly(A) RNA binding // inferred from direct assay///0045182…	chr7:23349830-23509979 (-) // 96.72 // p15.3
216493_s_at	0.000640419	0.000334378	2.13638	up	IGF2BP3	10643	0006412 // translation // traceable author statement///0006417 // regulation of translation // inferred from electronic annotation///0006810 // transport // inferred from electronic annotation///0009653 // anatomical structure morphogenesis // traceable author statement///0010467 // gene expression // traceable author statement///0017148 // negative regulation of translation // inferred from sequ…	0005634 // nucleus // inferred from electronic annotation///0005737 // cytoplasm // inferred from direct assay///0005829 // cytosol // traceable author statement	0000166 // nucleotide binding // inferred from electronic annotation///0003676 // nucleic acid binding // inferred from electronic annotation///0003723 // RNA binding // traceable author statement///0003730 // mRNA 3'-UTR binding // inferred from direct assay///0005515 // protein binding // inferred from physical interaction///0044822 // poly(A) RNA binding // inferred from direct assay///0045182…	chr6:167114581-167116327 (-) // 98.22 // q27
209374_s_at	0.00284811	0.00236922	2.59474	down	IGHM	3507	0000187 // activation of MAPK activity // inferred from electronic annotation///0001895 // retina homeostasis // inferred from expression pattern///0002250 // adaptive immune response // inferred from direct assay///0002455 // humoral immune response mediated by circulating immunoglobulin // inferred from electronic annotation///0006898 // receptor-mediated endocytosis // not recorded///0006910 /…	0005576 // extracellular region // traceable author statement///0005576 // extracellular region // inferred from electronic annotation///0005615 // extracellular space // inferred from direct assay///0005886 // plasma membrane // traceable author statement///0005887 // integral component of plasma membrane // non-traceable author statement///0009897 // external side of plasma membrane // not reco…	0003697 // single-stranded DNA binding // inferred from direct assay///0003823 // antigen binding // not recorded///0004888 // transmembrane signaling receptor activity // inferred from electronic annotation///0005515 // protein binding // inferred from physical interaction///0031210 // phosphatidylcholine binding // inferred from direct assay///0034987 // immunoglobulin receptor binding // infer…	chr14:106320321-106830051 (-) // 96.49 // q32.33
212827_at	0.00182645	0.00129306	2.19158	down	IGHM	3507	0001895 // retina homeostasis // inferred from expression pattern///0002250 // adaptive immune response // inferred from direct assay///0006898 // receptor-mediated endocytosis // not recorded///0006910 // phagocytosis, recognition // not recorded///0006911 // phagocytosis, engulfment // not recorded///0006955 // immune response // non-traceable author statement///0006956 // complement activation…	0005576 // extracellular region // inferred from electronic annotation///0005576 // extracellular region // traceable author statement///0005615 // extracellular space // inferred from direct assay///0005886 // plasma membrane // traceable author statement///0005887 // integral component of plasma membrane // non-traceable author statement///0009897 // external side of plasma membrane // not reco…	0003697 // single-stranded DNA binding // inferred from direct assay///0003823 // antigen binding // not recorded///0005515 // protein binding // inferred from physical interaction///0031210 // phosphatidylcholine binding // inferred from direct assay///0034987 // immunoglobulin receptor binding // inferred from direct assay///0042834 // peptidoglycan binding // inferred from direct assay	chr14:106318039-106631502 (-) // 92.08 // q32.33
228375_at	0.0013814	0.000926027	2.15436	up	IGSF11	152404	0007155 // cell adhesion // inferred from electronic annotation///0040008 // regulation of growth // inferred from electronic annotation	0005886 // plasma membrane // inferred from electronic annotation///0016020 // membrane // inferred from electronic annotation///0016021 // integral component of membrane // inferred from electronic annotation///0070062 // extracellular exosome // inferred from direct assay	0005515 // protein binding // inferred from electronic annotation	chr3:118619476-118620232 (-) // 90.99 // q13.32
209821_at	0.0023448	0.00182709	2.40122	down	IL33	90865	0002686 // negative regulation of leukocyte migration // inferred from electronic annotation///0002826 // negative regulation of T-helper 1 type immune response // inferred from electronic annotation///0002830 // positive regulation of type 2 immune response // inferred from electronic annotation///0006351 // transcription, DNA-templated // inferred from electronic annotation///0010628 // positiv…	0005576 // extracellular region // inferred from electronic annotation///0005615 // extracellular space // inferred from electronic annotation///0005634 // nucleus // inferred from electronic annotation///0005694 // chromosome // inferred from electronic annotation///0030133 // transport vesicle // inferred from electronic annotation///0031410 // cytoplasmic vesicle // inferred from electronic an…	0005125 // cytokine activity // inferred from direct assay///0005515 // protein binding // inferred from physical interaction	chr9:6241681-6257982 (+) // 99.81 // p24.1
222223_s_at	0.000910325	0.000539751	2.55422	up	IL36RN	26525	0001960 // negative regulation of cytokine-mediated signaling pathway // inferred from mutant phenotype///0002376 // immune system process // inferred from electronic annotation///0002437 // inflammatory response to antigenic stimulus // ---///0019221 // cytokine-mediated signaling pathway // not recorded///0019732 // antifungal humoral response // inferred from mutant phenotype///0032700 // nega…	0005576 // extracellular region // inferred from electronic annotation///0005615 // extracellular space // not recorded	0005125 // cytokine activity // not recorded///0005149 // interleukin-1 receptor binding // not recorded///0005152 // interleukin-1 receptor antagonist activity // inferred from electronic annotation///0005515 // protein binding // inferred from physical interaction	chr2:113816242-113821966 (+) // 57.16 // q13
1552477_a_at	0.00192726	0.0013751	2.20998	up	IRF6	3664	0006351 // transcription, DNA-templated // inferred from electronic annotation///0006355 // regulation of transcription, DNA-templated // inferred from electronic annotation///0007050 // cell cycle arrest // inferred from direct assay///0008285 // negative regulation of cell proliferation // inferred from direct assay///0019221 // cytokine-mediated signaling pathway // traceable author statement/…	0005634 // nucleus // inferred from electronic annotation///0005737 // cytoplasm // inferred from direct assay///0005829 // cytosol // traceable author statement///0070062 // extracellular exosome // inferred from direct assay	0000975 // regulatory region DNA binding // inferred from electronic annotation///0003677 // DNA binding // inferred from sequence or structural similarity///0003700 // transcription factor activity, sequence-specific DNA binding // inferred from sequence or structural similarity///0005515 // protein binding // inferred from physical interaction	chr1:209960746-209979479 (-) // 89.68 // q32.2
235666_at	0.000556638	0.000274625	2.24515	down	ITGA8	8516	0001656 // metanephros development // inferred from electronic annotation///0001822 // kidney development // inferred from mutant phenotype///0007155 // cell adhesion // inferred from electronic annotation///0007160 // cell-matrix adhesion // inferred from mutant phenotype///0007160 // cell-matrix adhesion // non-traceable author statement///0007229 // integrin-mediated signaling pathway // infer…	0005783 // endoplasmic reticulum // inferred from direct assay///0005886 // plasma membrane // traceable author statement///0005925 // focal adhesion // inferred from direct assay///0008305 // integrin complex // traceable author statement///0009986 // cell surface // inferred from direct assay///0014069 // postsynaptic density // inferred from electronic annotation///0016020 // membrane // infer…	0046872 // metal ion binding // inferred from electronic annotation	chr10:15555950-15556389 (-) // 97.54 // p13
205816_at	0.00287144	0.00240769	2.13038	up	ITGB8	3696	0001573 // ganglioside metabolic process // inferred from electronic annotation///0007155 // cell adhesion // traceable author statement///0007160 // cell-matrix adhesion // inferred from mutant phenotype///0007229 // integrin-mediated signaling pathway // inferred from electronic annotation///0010628 // positive regulation of gene expression // inferred from mutant phenotype///0010629 // negativ…	0005886 // plasma membrane // traceable author statement///0008305 // integrin complex // traceable author statement///0009986 // cell surface // inferred from direct assay///0016020 // membrane // inferred from electronic annotation///0016021 // integral component of membrane // inferred from electronic annotation///0034686 // integrin alphav-beta8 complex // inferred from direct assay///0070062…	0004872 // receptor activity // inferred from electronic annotation///0005102 // receptor binding // inferred from electronic annotation///1990430 // extracellular matrix protein binding // inferred from direct assay	chr7:20370745-20450419 (+) // 99.34 // p21.1
211339_s_at	0.000249856	8.95501e-05	2.10627	down	ITK	3702	0001816 // cytokine production // inferred from sequence or structural similarity///0001865 // NK T cell differentiation // not recorded///0002250 // adaptive immune response // not recorded///0002250 // adaptive immune response // inferred from sequence or structural similarity///0002376 // immune system process // inferred from electronic annotation///0006468 // protein phosphorylation // infer…	0005622 // intracellular // inferred from electronic annotation///0005737 // cytoplasm // inferred from electronic annotation///0005829 // cytosol // traceable author statement///0005911 // cell-cell junction // inferred from electronic annotation///0031234 // extrinsic component of cytoplasmic side of plasma membrane // not recorded	0000166 // nucleotide binding // inferred from electronic annotation///0004672 // protein kinase activity // inferred from electronic annotation///0004713 // protein tyrosine kinase activity // inferred from electronic annotation///0004715 // non-membrane spanning protein tyrosine kinase activity // inferred from direct assay///0005102 // receptor binding // not recorded///0005515 // protein bind…	chr5:156607906-156682109 (+) // 94.18 // q33.3
202746_at	4.02032e-05	4.12005e-06	2.39377	down	ITM2A	9452		0016020 // membrane // inferred from electronic annotation///0016021 // integral component of membrane // inferred from electronic annotation	0005515 // protein binding // inferred from physical interaction	chrX:78615880-78623047 (-) // 94.39 // q21.1
202747_s_at	7.60834e-05	1.17828e-05	2.0824	down	ITM2A	9452		0016020 // membrane // inferred from electronic annotation///0016021 // integral component of membrane // inferred from electronic annotation	0005515 // protein binding // inferred from physical interaction	chrX:78616466-78622850 (-) // 96.95 // q21.1
212592_at	0.00464637	0.00434827	2.15054	down	JCHAIN	3512	0001895 // retina homeostasis // inferred from expression pattern///0002250 // adaptive immune response // inferred from direct assay///0003094 // glomerular filtration // inferred from mutant phenotype///0006955 // immune response // non-traceable author statement///0019731 // antibacterial humoral response // inferred from direct assay///0032461 // positive regulation of protein oligomerization…	0005576 // extracellular region // non-traceable author statement///0005615 // extracellular space // inferred from direct assay///0070062 // extracellular exosome // inferred from direct assay///0071748 // monomeric IgA immunoglobulin complex // inferred from direct assay///0071750 // dimeric IgA immunoglobulin complex // inferred from mutant phenotype///0071751 // secretory IgA immunoglobulin c…	0003697 // single-stranded DNA binding // inferred from direct assay///0003823 // antigen binding // non-traceable author statement///0019862 // IgA binding // inferred from mutant phenotype///0031210 // phosphatidylcholine binding // inferred from direct assay///0034987 // immunoglobulin receptor binding // inferred from direct assay///0034987 // immunoglobulin receptor binding // inferred from …	chr4:71521258-71532344 (-) // 95.36 // q13.3
222379_at	0.000182515	5.12818e-05	2.0573	down	KCNE4	23704	0006810 // transport // inferred from electronic annotation///0006811 // ion transport // inferred from electronic annotation///0006813 // potassium ion transport // inferred from electronic annotation///0034765 // regulation of ion transmembrane transport // inferred from electronic annotation///0071805 // potassium ion transmembrane transport // inferred from electronic annotation	0016020 // membrane // inferred from electronic annotation///0016021 // integral component of membrane // inferred from electronic annotation///0016324 // apical plasma membrane // inferred from electronic annotation	0005244 // voltage-gated ion channel activity // inferred from electronic annotation///0005249 // voltage-gated potassium channel activity // inferred from electronic annotation///0005267 // potassium channel activity // inferred from electronic annotation///0005515 // protein binding // inferred from physical interaction///0044325 // ion channel binding // inferred from physical interaction	chr2:223919773-223920353 (+) // 73.06 // q36.1
205952_at	0.00134188	0.000878754	2.07137	down	KCNK3	3777	0006810 // transport // inferred from electronic annotation///0006811 // ion transport // inferred from electronic annotation///0006813 // potassium ion transport // traceable author statement///0007268 // synaptic transmission // traceable author statement///0007420 // brain development // inferred from electronic annotation///0030322 // stabilization of membrane potential // not recorded///0034…	0005829 // cytosol // inferred from electronic annotation///0005886 // plasma membrane // inferred from mutant phenotype///0005886 // plasma membrane // traceable author statement///0005887 // integral component of plasma membrane // traceable author statement///0016020 // membrane // inferred from electronic annotation///0016021 // integral component of membrane // inferred from electronic annot…	0005216 // ion channel activity // inferred from mutant phenotype///0005244 // voltage-gated ion channel activity // inferred from electronic annotation///0005252 // open rectifier potassium channel activity // inferred from electronic annotation///0005267 // potassium channel activity // traceable author statement///0005515 // protein binding // inferred from electronic annotation///0008022 // p…	chr2:26915618-26952703 (+) // 78.46 // p23.3
234103_at	4.02032e-05	4.09292e-06	2.19652	down	KCNT2	343450	0006810 // transport // inferred from electronic annotation///0006811 // ion transport // inferred from electronic annotation///0006813 // potassium ion transport // inferred from electronic annotation///0071805 // potassium ion transmembrane transport // not recorded	0005886 // plasma membrane // inferred from electronic annotation///0008076 // voltage-gated potassium channel complex // not recorded///0016020 // membrane // inferred from electronic annotation///0016021 // integral component of membrane // inferred from electronic annotation	0000166 // nucleotide binding // inferred from electronic annotation///0005249 // voltage-gated potassium channel activity // not recorded///0005267 // potassium channel activity // inferred from electronic annotation///0005524 // ATP binding // inferred from electronic annotation///0015269 // calcium-activated potassium channel activity // not recorded	chr1:196287138-196288933 (-) // 92.37 // q31.3
244455_at	1.74808e-05	1.02667e-06	2.58528	down	KCNT2	343450	0006810 // transport // inferred from electronic annotation///0006811 // ion transport // inferred from electronic annotation///0006813 // potassium ion transport // inferred from electronic annotation///0071805 // potassium ion transmembrane transport // not recorded	0005886 // plasma membrane // inferred from electronic annotation///0008076 // voltage-gated potassium channel complex // not recorded///0016020 // membrane // inferred from electronic annotation///0016021 // integral component of membrane // inferred from electronic annotation	0000166 // nucleotide binding // inferred from electronic annotation///0005249 // voltage-gated potassium channel activity // not recorded///0005267 // potassium channel activity // inferred from electronic annotation///0005524 // ATP binding // inferred from electronic annotation///0015269 // calcium-activated potassium channel activity // not recorded	chr1:196194911-196195512 (-) // 87.56 // q31.3
205051_s_at	0.000871204	0.00050499	2.18263	down	KIT	3815	0000165 // MAPK cascade // traceable author statement///0000186 // activation of MAPKK activity // traceable author statement///0000187 // activation of MAPK activity // inferred from direct assay///0001541 // ovarian follicle development // inferred from sequence or structural similarity///0002318 // myeloid progenitor cell differentiation // inferred from electronic annotation///0002320 // lymp…	0001669 // acrosomal vesicle // inferred from electronic annotation///0005615 // extracellular space // inferred from direct assay///0005737 // cytoplasm // inferred from electronic annotation///0005886 // plasma membrane // traceable author statement///0005911 // cell-cell junction // inferred from electronic annotation///0009897 // external side of plasma membrane // inferred from electronic an…	0000166 // nucleotide binding // inferred from electronic annotation///0002020 // protease binding // inferred from electronic annotation///0004672 // protein kinase activity // inferred from electronic annotation///0004713 // protein tyrosine kinase activity // traceable author statement///0004714 // transmembrane receptor protein tyrosine kinase activity // inferred from direct assay///0004716 …	chr4:55524160-55606855 (+) // 97.23 // q12
205978_at	0.000110683	2.1762e-05	2.46467	down	KL	9365	0000165 // MAPK cascade // traceable author statement///0000186 // activation of MAPKK activity // traceable author statement///0002526 // acute inflammatory response // inferred from electronic annotation///0005975 // carbohydrate metabolic process // inferred from electronic annotation///0006112 // energy reserve metabolic process // inferred from electronic annotation///0007173 // epidermal gr…	0005576 // extracellular region // traceable author statement///0005615 // extracellular space // inferred from electronic annotation///0005615 // extracellular space // traceable author statement///0005622 // intracellular // traceable author statement///0005886 // plasma membrane // traceable author statement///0005887 // integral component of plasma membrane // traceable author statement///001…	0004553 // hydrolase activity, hydrolyzing O-glycosyl compounds // inferred from electronic annotation///0004566 // beta-glucuronidase activity // inferred from electronic annotation///0004871 // signal transducer activity // inferred from electronic annotation///0005104 // fibroblast growth factor receptor binding // inferred from electronic annotation///0005179 // hormone activity // inferred f…	chr13:33590570-33640279 (+) // 93.28 // q13.1
209211_at	4.02032e-05	3.95703e-06	2.4706	up	KLF5	688	0000122 // negative regulation of transcription from RNA polymerase II promoter // inferred from electronic annotation///0001525 // angiogenesis // inferred from electronic annotation///0006351 // transcription, DNA-templated // inferred from electronic annotation///0006355 // regulation of transcription, DNA-templated // inferred from electronic annotation///0006357 // regulation of transcriptio…	0005634 // nucleus // inferred from electronic annotation///0005654 // nucleoplasm // inferred from direct assay///0005737 // cytoplasm // inferred from direct assay///0005794 // Golgi apparatus // inferred from direct assay///0005886 // plasma membrane // inferred from direct assay///0043231 // intracellular membrane-bounded organelle // inferred from direct assay	0000978 // RNA polymerase II core promoter proximal region sequence-specific DNA binding // inferred from direct assay///0001077 // transcriptional activator activity, RNA polymerase II core promoter proximal region sequence-specific binding // inferred from direct assay///0003676 // nucleic acid binding // inferred from electronic annotation///0003677 // DNA binding // inferred from electronic a…	chr13:73632929-73651675 (+) // 96.24 // q22.1
209212_s_at	5.03215e-05	5.7892e-06	2.57151	up	KLF5	688	0000122 // negative regulation of transcription from RNA polymerase II promoter // inferred from electronic annotation///0001525 // angiogenesis // inferred from electronic annotation///0006351 // transcription, DNA-templated // inferred from electronic annotation///0006355 // regulation of transcription, DNA-templated // inferred from electronic annotation///0006357 // regulation of transcriptio…	0005634 // nucleus // inferred from electronic annotation///0005654 // nucleoplasm // inferred from direct assay///0005737 // cytoplasm // inferred from direct assay///0005794 // Golgi apparatus // inferred from direct assay///0005886 // plasma membrane // inferred from direct assay///0043231 // intracellular membrane-bounded organelle // inferred from direct assay	0000978 // RNA polymerase II core promoter proximal region sequence-specific DNA binding // inferred from direct assay///0001077 // transcriptional activator activity, RNA polymerase II core promoter proximal region sequence-specific binding // inferred from direct assay///0003676 // nucleic acid binding // inferred from electronic annotation///0003677 // DNA binding // inferred from electronic a…	chr13:73633263-73650070 (+) // 95.62 // q22.1
214470_at	0.000210966	6.57059e-05	2.07653	down	KLRB1	3820	0007166 // cell surface receptor signaling pathway // traceable author statement///0050776 // regulation of immune response // traceable author statement	0005886 // plasma membrane // traceable author statement///0016020 // membrane // inferred from electronic annotation///0016021 // integral component of membrane // inferred from electronic annotation	0004888 // transmembrane signaling receptor activity // traceable author statement///0030246 // carbohydrate binding // inferred from electronic annotation	chr12:9747870-9760491 (-) // 96.57 // p13.31
204734_at	0.00595372	0.00590103	2.81141	up	KRT15	3866	0008544 // epidermis development // traceable author statement///0098779 // mitophagy in response to mitochondrial depolarization // inferred from genetic interaction	0005634 // nucleus // inferred from direct assay///0005882 // intermediate filament // inferred from electronic annotation///0070062 // extracellular exosome // inferred from direct assay	0005198 // structural molecule activity // inferred from electronic annotation///0005200 // structural constituent of cytoskeleton // traceable author statement///0005515 // protein binding // inferred from physical interaction///0097110 // scaffold protein binding // inferred from physical interaction	chr17:39669997-39675140 (-) // 94.5 // q21.2
209125_at	0.0013814	0.000924639	5.77666	up	KRT6A	3853	0002009 // morphogenesis of an epithelium // inferred from sequence or structural similarity///0002230 // positive regulation of defense response to virus by host // inferred from mutant phenotype///0008284 // positive regulation of cell proliferation // non-traceable author statement///0030154 // cell differentiation // non-traceable author statement///0042060 // wound healing // inferred from s…	0005634 // nucleus // inferred from direct assay///0005882 // intermediate filament // non-traceable author statement///0016020 // membrane // inferred from direct assay///0045095 // keratin filament // inferred from electronic annotation///0070062 // extracellular exosome // inferred from direct assay	0005198 // structural molecule activity // inferred from electronic annotation///0005200 // structural constituent of cytoskeleton // non-traceable author statement///0005515 // protein binding // inferred from physical interaction	chr12:52880959-52887073 (-) // 97.08 // q13.13
214580_x_at	0.00148342	0.00101514	4.14845	up	KRT6A///KRT6B///KRT6C	3853///3854///286887	0002009 // morphogenesis of an epithelium // inferred from sequence or structural similarity///0002230 // positive regulation of defense response to virus by host // inferred from mutant phenotype///0007398 // ectoderm development // traceable author statement///0008284 // positive regulation of cell proliferation // non-traceable author statement///0030154 // cell differentiation // non-traceabl…	0005634 // nucleus // inferred from direct assay///0005882 // intermediate filament // non-traceable author statement///0016020 // membrane // inferred from direct assay///0045095 // keratin filament // inferred from electronic annotation///0070062 // extracellular exosome // inferred from direct assay	0005198 // structural molecule activity // inferred from electronic annotation///0005200 // structural constituent of cytoskeleton // traceable author statement///0005515 // protein binding // inferred from physical interaction	chr12:52881087-52886960 (-) // 91.83 // q13.13
209126_x_at	0.00208428	0.00151709	2.66256	up	KRT6B	3854	0007398 // ectoderm development // traceable author statement	0005882 // intermediate filament // inferred from electronic annotation///0045095 // keratin filament // inferred from electronic annotation///0070062 // extracellular exosome // inferred from direct assay	0005198 // structural molecule activity // inferred from electronic annotation///0005200 // structural constituent of cytoskeleton // traceable author statement///0005515 // protein binding // inferred from physical interaction	chr12:52840865-52845896 (-) // 99.67 // q13.13///chr12:52862737-52867543 (-) // 96.85 // q13.13///chr12:52881399-52887006 (-) // 96.47 // q13.13
1556410_a_at	0.00310001	0.0026885	2.34921	up	KRTAP19-1	337882		0005882 // intermediate filament // inferred from electronic annotation		chr21:31852018-31852632 (-) // 97.0 // q22.11
209894_at	0.000210966	6.48154e-05	2.02675	down	LEPR	3953	0006112 // energy reserve metabolic process // traceable author statement///0007166 // cell surface receptor signaling pathway // traceable author statement///0007275 // multicellular organismal development // traceable author statement///0008203 // cholesterol metabolic process // inferred from electronic annotation///0019221 // cytokine-mediated signaling pathway // inferred from electronic ann…	0005576 // extracellular region // inferred from electronic annotation///0005886 // plasma membrane // traceable author statement///0016020 // membrane // inferred from electronic annotation///0016021 // integral component of membrane // inferred from electronic annotation///0043235 // receptor complex // inferred from direct assay	0004888 // transmembrane signaling receptor activity // traceable author statement///0004896 // cytokine receptor activity // inferred from electronic annotation///0005515 // protein binding // inferred from physical interaction///0042802 // identical protein binding // inferred from physical interaction	chr1:66031248-66101110 (+) // 99.6 // p31.3
225571_at	0.00292779	0.00246789	2.04465	down	LIFR	3977	0007166 // cell surface receptor signaling pathway // traceable author statement///0008284 // positive regulation of cell proliferation // inferred from direct assay///0010656 // negative regulation of muscle cell apoptotic process // inferred from electronic annotation///0014070 // response to organic cyclic compound // inferred from electronic annotation///0019221 // cytokine-mediated signaling…	0005576 // extracellular region // inferred from electronic annotation///0005886 // plasma membrane // inferred from electronic annotation///0005887 // integral component of plasma membrane // traceable author statement///0016020 // membrane // inferred from electronic annotation///0016021 // integral component of membrane // inferred from electronic annotation///0043235 // receptor complex // in…	0004896 // cytokine receptor activity // inferred from electronic annotation///0004897 // ciliary neurotrophic factor receptor activity // inferred from direct assay///0004923 // leukemia inhibitory factor receptor activity // inferred from direct assay///0004924 // oncostatin-M receptor activity // inferred from direct assay///0005127 // ciliary neurotrophic factor receptor binding // inferred f…	chr5:38475064-38477110 (-) // 96.03 // p13.1
225575_at	0.00134785	0.000887012	2.08923	down	LIFR	3977	0007166 // cell surface receptor signaling pathway // traceable author statement///0008284 // positive regulation of cell proliferation // inferred from direct assay///0010656 // negative regulation of muscle cell apoptotic process // inferred from electronic annotation///0014070 // response to organic cyclic compound // inferred from electronic annotation///0019221 // cytokine-mediated signaling…	0005576 // extracellular region // inferred from electronic annotation///0005886 // plasma membrane // inferred from electronic annotation///0005887 // integral component of plasma membrane // traceable author statement///0016020 // membrane // inferred from electronic annotation///0016021 // integral component of membrane // inferred from electronic annotation///0043235 // receptor complex // in…	0004896 // cytokine receptor activity // inferred from electronic annotation///0004897 // ciliary neurotrophic factor receptor activity // inferred from direct assay///0004923 // leukemia inhibitory factor receptor activity // inferred from direct assay///0004924 // oncostatin-M receptor activity // inferred from direct assay///0005127 // ciliary neurotrophic factor receptor binding // inferred f…	chr5:38475064-38477110 (-) // 96.03 // p13.1
231482_at	0.00308869	0.00266502	2.52212	up	LINC01206	100996490				chr3:181726932-181727383 (+) // 96.16 // q26.33
1561983_at	0.00272638	0.00221971	2.70509	up	LINC01206	100996490				chr3:181670164-181721826 (+) // 85.55 // q26.33
242881_x_at	0.00142312	0.000960292	2.12039	up	LINC01296	642477				chr14:19662801-19663445 (+) // 96.55 // q11.2///chr14:19911915-19912561 (-) // 96.85 // q11.2///chr22:16179605-16180250 (-) // 96.55 // q11.1
231540_at	0.000210966	6.58102e-05	2.51232	up	LOC100130691	100130691				chr2:178148243-178148887 (-) // 97.13 // q31.2
231098_at	0.00030853	0.000116723	2.05523	down	LOC100507516	100507516				chr8:54424348-54424828 (-) // 88.01 // q11.23
212706_at	6.52927e-05	8.95607e-06	2.0282	down	LOC102724229///RASA4	10156///102724229	0000165 // MAPK cascade // traceable author statement///0000186 // activation of MAPKK activity // traceable author statement///0007165 // signal transduction // inferred from electronic annotation///0007173 // epidermal growth factor receptor signaling pathway // traceable author statement///0007264 // small GTPase mediated signal transduction // traceable author statement///0007265 // Ras prote…	0005622 // intracellular // inferred from electronic annotation///0005737 // cytoplasm // not recorded///0005829 // cytosol // inferred from direct assay///0005829 // cytosol // traceable author statement///0005886 // plasma membrane // inferred from direct assay///0016020 // membrane // inferred from electronic annotation///0031235 // intrinsic component of the cytoplasmic side of the plasma mem…	0005096 // GTPase activator activity // inferred from direct assay///0005515 // protein binding // inferred from electronic annotation///0046872 // metal ion binding // inferred from electronic annotation	chr7:102219912-102257184 (-) // 82.89 // q22.1///chr7:102120749-102158205 (-) // 80.2 // q22.1
214078_at	0.000146944	3.41352e-05	2.34653	down	LOC104968398	104968398				chrX:110368940-110370671 (+) // 68.13 // q23
236277_at	0.000112485	2.26464e-05	2.36027	down	LOC104968398	104968398				chrX:110371892-110372427 (+) // 82.31 // q23
1568932_at	0.00592454	0.005859	2.03845	up	LOC105378231	105378231
241418_at	0.000856932	0.00048742	5.44916	up	LOC344887	344887				chr3:185698075-185698663 (+) // 57.82 // q27.2
203548_s_at	8.4432e-05	1.48126e-05	3.1947	down	LPL	4023	0001523 // retinoid metabolic process // traceable author statement///0006629 // lipid metabolic process // inferred from electronic annotation///0006633 // fatty acid biosynthetic process // inferred by curator///0006633 // fatty acid biosynthetic process // inferred from direct assay///0006633 // fatty acid biosynthetic process // inferred from sequence or structural similarity///0006641 // tri…	0005576 // extracellular region // traceable author statement///0005615 // extracellular space // inferred from direct assay///0005886 // plasma membrane // inferred from electronic annotation///0009986 // cell surface // inferred from electronic annotation///0016020 // membrane // inferred from electronic annotation///0031012 // extracellular matrix // inferred from electronic annotation///00312…	0004465 // lipoprotein lipase activity // inferred from direct assay///0004465 // lipoprotein lipase activity // inferred from sequence or structural similarity///0004620 // phospholipase activity // inferred from sequence or structural similarity///0004806 // triglyceride lipase activity // inferred from direct assay///0004806 // triglyceride lipase activity // inferred from sequence or structur…	chr8:19796752-19824769 (+) // 99.67 // p21.3
203549_s_at	3.98287e-05	3.7009e-06	3.03716	down	LPL	4023	0001523 // retinoid metabolic process // traceable author statement///0006629 // lipid metabolic process // inferred from electronic annotation///0006633 // fatty acid biosynthetic process // inferred by curator///0006633 // fatty acid biosynthetic process // inferred from direct assay///0006633 // fatty acid biosynthetic process // inferred from sequence or structural similarity///0006641 // tri…	0005576 // extracellular region // traceable author statement///0005615 // extracellular space // inferred from direct assay///0005886 // plasma membrane // inferred from electronic annotation///0009986 // cell surface // inferred from electronic annotation///0016020 // membrane // inferred from electronic annotation///0031012 // extracellular matrix // inferred from electronic annotation///00312…	0004465 // lipoprotein lipase activity // inferred from direct assay///0004465 // lipoprotein lipase activity // inferred from sequence or structural similarity///0004620 // phospholipase activity // inferred from sequence or structural similarity///0004806 // triglyceride lipase activity // inferred from direct assay///0004806 // triglyceride lipase activity // inferred from sequence or structur…	chr8:19796777-19824769 (+) // 99.94 // p21.3
223552_at	8.4432e-05	1.43214e-05	2.42589	up	LRRC4	64101	0050807 // regulation of synapse organization // inferred from electronic annotation///0050808 // synapse organization // inferred from electronic annotation///0097119 // postsynaptic density protein 95 clustering // inferred from electronic annotation	0005886 // plasma membrane // inferred from electronic annotation///0016020 // membrane // inferred from electronic annotation///0016021 // integral component of membrane // inferred from electronic annotation///0030054 // cell junction // inferred from electronic annotation///0043197 // dendritic spine // inferred from electronic annotation///0044309 // neuron spine // inferred from electronic a…	0005515 // protein binding // inferred from physical interaction	chr7:127668565-127671002 (-) // 97.58 // q32.1
228218_at	0.000502557	0.000236824	2.1047	down	LSAMP	4045	0007155 // cell adhesion // inferred from electronic annotation///0007399 // nervous system development // traceable author statement///0016337 // single organismal cell-cell adhesion // ---///0035641 // locomotory exploration behavior // inferred from electronic annotation///0050767 // regulation of neurogenesis // ---	0005886 // plasma membrane // inferred from electronic annotation///0005911 // cell-cell junction // ---///0009986 // cell surface // ---///0016020 // membrane // inferred from electronic annotation///0016021 // integral component of membrane // inferred from electronic annotation///0031225 // anchored component of membrane // inferred from electronic annotation///0043005 // neuron projection // …	0005515 // protein binding // inferred from physical interaction	chr3:115523823-115526937 (-) // 96.38 // q13.31
223687_s_at	0.000748972	0.000407626	2.94216	up	LY6K	54742		0005576 // extracellular region // inferred from electronic annotation///0005634 // nucleus // inferred from direct assay///0005730 // nucleolus // inferred from direct assay///0005737 // cytoplasm // inferred from electronic annotation///0005886 // plasma membrane // inferred from electronic annotation///0016020 // membrane // inferred from electronic annotation///0016021 // integral component o…		chr8:143781528-143785582 (+) // 91.25 // q24.3
1555745_a_at	0.00294113	0.00249215	2.11261	down	LYZ	4069	0001895 // retina homeostasis // inferred from expression pattern///0006954 // inflammatory response // traceable author statement///0008152 // metabolic process // inferred from electronic annotation///0019835 // cytolysis // inferred from electronic annotation///0042742 // defense response to bacterium // inferred from electronic annotation///0044267 // cellular protein metabolic process // tra…	0005576 // extracellular region // traceable author statement///0005615 // extracellular space // inferred from direct assay///0005615 // extracellular space // traceable author statement///0070062 // extracellular exosome // inferred from direct assay	0003796 // lysozyme activity // traceable author statement///0003824 // catalytic activity // inferred from electronic annotation///0016787 // hydrolase activity // inferred from electronic annotation///0016798 // hydrolase activity, acting on glycosyl bonds // inferred from electronic annotation///0042802 // identical protein binding // inferred from physical interaction	chr12:69742188-69746999 (+) // 96.49 // q15
210503_at	0.00257463	0.00206198	3.3533	up	MAGEA11	4110		0005634 // nucleus // inferred from direct assay///0005654 // nucleoplasm // inferred from direct assay///0005737 // cytoplasm // inferred from direct assay///0005739 // mitochondrion // inferred from direct assay	0005515 // protein binding // inferred from physical interaction	chrX:148794800-148798905 (+) // 97.48 // q28
210467_x_at	0.0027502	0.00226814	3.64246	up	MAGEA12	4111			0005515 // protein binding // inferred from physical interaction	chrX:151899294-151903172 (-) // 98.27 // q28
214603_at	0.00398696	0.00359443	3.68513	up	MAGEA2///MAGEA2B	4101///266740	0000122 // negative regulation of transcription from RNA polymerase II promoter // inferred from direct assay///0006351 // transcription, DNA-templated // inferred from electronic annotation///0006355 // regulation of transcription, DNA-templated // inferred from electronic annotation///0033234 // negative regulation of protein sumoylation // inferred from direct assay///0044257 // cellular prote…	0005634 // nucleus // inferred from direct assay///0016605 // PML body // inferred from direct assay	0005515 // protein binding // inferred from physical interaction///0031625 // ubiquitin protein ligase binding // inferred from direct assay///0042826 // histone deacetylase binding // inferred from direct assay///0070491 // repressing transcription factor binding // inferred from direct assay	chrX:151883152-151887096 (+) // 100.0 // q28///chrX:151918386-151922330 (-) // 100.0 // q28
1553830_s_at	0.00398696	0.00359885	3.14157	up	MAGEA2///MAGEA2B	4101///266740	0000122 // negative regulation of transcription from RNA polymerase II promoter // inferred from direct assay///0006351 // transcription, DNA-templated // inferred from electronic annotation///0006355 // regulation of transcription, DNA-templated // inferred from electronic annotation///0033234 // negative regulation of protein sumoylation // inferred from direct assay///0044257 // cellular prote…	0005634 // nucleus // inferred from direct assay///0016605 // PML body // inferred from direct assay	0005515 // protein binding // inferred from physical interaction///0031625 // ubiquitin protein ligase binding // inferred from direct assay///0042826 // histone deacetylase binding // inferred from direct assay///0070491 // repressing transcription factor binding // inferred from direct assay	chrX:151883169-151886695 (+) // 94.82 // q28///chrX:151918787-151922313 (-) // 94.75 // q28
228885_at	0.000144377	3.1303e-05	2.69203	down	MAMDC2	256691	0019800 // peptide cross-linking via chondroitin 4-sulfate glycosaminoglycan // inferred from electronic annotation	0005576 // extracellular region // inferred from electronic annotation///0005578 // proteinaceous extracellular matrix // inferred from electronic annotation///0005614 // interstitial matrix // inferred from electronic annotation///0005783 // endoplasmic reticulum // inferred from direct assay///0016020 // membrane // inferred from electronic annotation///0031012 // extracellular matrix // inferr…	0005539 // glycosaminoglycan binding // inferred from electronic annotation	chr9:72833485-72841888 (+) // 98.67 // q21.12
204041_at	0.000130502	2.6851e-05	2.14172	down	MAOB	4129	0006805 // xenobiotic metabolic process // traceable author statement///0009636 // response to toxic substance // inferred from electronic annotation///0010044 // response to aluminum ion // inferred from electronic annotation///0010269 // response to selenium ion // inferred from electronic annotation///0014063 // negative regulation of serotonin secretion // inferred from electronic annotation/…	0005739 // mitochondrion // inferred from direct assay///0005740 // mitochondrial envelope // traceable author statement///0005741 // mitochondrial outer membrane // traceable author statement///0005743 // mitochondrial inner membrane // inferred from electronic annotation///0016020 // membrane // inferred from electronic annotation///0016021 // integral component of membrane // inferred from ele…	0008131 // primary amine oxidase activity // traceable author statement///0009055 // electron carrier activity // traceable author statement///0016491 // oxidoreductase activity // inferred from electronic annotation///0042803 // protein homodimerization activity // inferred from electronic annotation///0050660 // flavin adenine dinucleotide binding // inferred from electronic annotation	chrX:43625857-43741622 (-) // 93.01 // p11.3
206201_s_at	3.92464e-05	3.44046e-06	2.9462	down	MEOX2	4223	0001525 // angiogenesis // inferred from electronic annotation///0001757 // somite specification // inferred from electronic annotation///0006351 // transcription, DNA-templated // inferred from electronic annotation///0006355 // regulation of transcription, DNA-templated // inferred from electronic annotation///0006366 // transcription from RNA polymerase II promoter // inferred from direct assa…	0005634 // nucleus // inferred from direct assay///0005737 // cytoplasm // inferred from direct assay///0016607 // nuclear speck // inferred from electronic annotation	0000978 // RNA polymerase II core promoter proximal region sequence-specific DNA binding // inferred from direct assay///0000980 // RNA polymerase II distal enhancer sequence-specific DNA binding // inferred from direct assay///0001077 // transcriptional activator activity, RNA polymerase II core promoter proximal region sequence-specific binding // inferred from direct assay///0001077 // transcr…	chr7:15650838-15726294 (-) // 92.7 // p21.2
235911_at	0.00020519	6.08308e-05	2.14408	up	MFI2	4241	0001558 // regulation of cell growth // inferred from mutant phenotype///0006810 // transport // inferred from electronic annotation///0006811 // ion transport // inferred from electronic annotation///0010756 // positive regulation of plasminogen activation // inferred from direct assay///0042127 // regulation of cell proliferation // inferred from mutant phenotype///0055072 // iron ion homeostas…	0005576 // extracellular region // inferred from electronic annotation///0005615 // extracellular space // inferred from electronic annotation///0005886 // plasma membrane // inferred from electronic annotation///0005887 // integral component of plasma membrane // traceable author statement///0009986 // cell surface // inferred from direct assay///0016020 // membrane // inferred from electronic a…	0005506 // iron ion binding // inferred from mutant phenotype///0005515 // protein binding // inferred from physical interaction///0046872 // metal ion binding // inferred from electronic annotation	chr3:196728610-196729068 (-) // 99.57 // q29
202291_s_at	1.74808e-05	1.00655e-06	2.79494	down	MGP	4256	0001502 // cartilage condensation // traceable author statement///0001503 // ossification // inferred from electronic annotation///0007275 // multicellular organismal development // inferred from electronic annotation///0030154 // cell differentiation // inferred from electronic annotation///0030500 // regulation of bone mineralization // inferred from electronic annotation///0051216 // cartilage…	0005576 // extracellular region // inferred from electronic annotation///0005578 // proteinaceous extracellular matrix // traceable author statement///0031012 // extracellular matrix // inferred from direct assay///0070062 // extracellular exosome // inferred from direct assay	0005201 // extracellular matrix structural constituent // traceable author statement///0005509 // calcium ion binding // inferred from electronic annotation///0005515 // protein binding // inferred from physical interaction///0008147 // structural constituent of bone // traceable author statement	chr12:15034827-15038768 (-) // 99.17 // p12.3
238481_at	0.000145996	3.29989e-05	2.75052	down	MGP	4256	0001502 // cartilage condensation // traceable author statement///0001503 // ossification // inferred from electronic annotation///0007275 // multicellular organismal development // inferred from electronic annotation///0030154 // cell differentiation // inferred from electronic annotation///0030500 // regulation of bone mineralization // inferred from electronic annotation///0051216 // cartilage…	0005576 // extracellular region // inferred from electronic annotation///0005578 // proteinaceous extracellular matrix // traceable author statement///0031012 // extracellular matrix // inferred from direct assay///0070062 // extracellular exosome // inferred from direct assay	0005201 // extracellular matrix structural constituent // traceable author statement///0005509 // calcium ion binding // inferred from electronic annotation///0005515 // protein binding // inferred from physical interaction///0008147 // structural constituent of bone // traceable author statement	chr12:15035663-15036555 (-) // 88.08 // p12.3
226841_at	0.000418858	0.000187189	2.01469	down	MPEG1	219972		0016020 // membrane // inferred from electronic annotation///0016021 // integral component of membrane // inferred from electronic annotation		chr11:58975985-59054748 (-) // 81.85 // q12.1
227226_at	0.00236628	0.00185324	2.55095	up	MRAP2	112609	0006112 // energy reserve metabolic process // inferred from sequence or structural similarity///0007631 // feeding behavior // inferred from sequence or structural similarity///0030819 // positive regulation of cAMP biosynthetic process // inferred from direct assay///0034394 // protein localization to cell surface // inferred from direct assay///0097009 // energy homeostasis // inferred from se…	0005783 // endoplasmic reticulum // inferred from direct assay///0005789 // endoplasmic reticulum membrane // inferred from electronic annotation///0005886 // plasma membrane // inferred from direct assay///0016020 // membrane // inferred from electronic annotation///0016021 // integral component of membrane // inferred from electronic annotation	0005515 // protein binding // inferred from physical interaction///0031780 // corticotropin hormone receptor binding // inferred from physical interaction///0031781 // type 3 melanocortin receptor binding // inferred from physical interaction///0031782 // type 4 melanocortin receptor binding // inferred from physical interaction///0031783 // type 5 melanocortin receptor binding // inferred from p…	chr6:84799525-84800602 (+) // 70.97 // q14.2
210356_x_at	0.00226833	0.00173506	2.18792	down	MS4A1	931	0006959 // humoral immune response // non-traceable author statement///0042100 // B cell proliferation // non-traceable author statement///0042113 // B cell activation // inferred from electronic annotation	0005615 // extracellular space // inferred from direct assay///0005886 // plasma membrane // inferred from electronic annotation///0005887 // integral component of plasma membrane // non-traceable author statement///0009897 // external side of plasma membrane // inferred from electronic annotation///0016020 // membrane // inferred from electronic annotation///0016021 // integral component of memb…	0005154 // epidermal growth factor receptor binding // inferred from electronic annotation///0005515 // protein binding // inferred from physical interaction///0023026 // MHC class II protein complex binding // inferred from direct assay	chr11:60223331-60236400 (+) // 98.11 // q12.2
217418_x_at	0.00236857	0.00186027	2.20357	down	MS4A1	931	0006959 // humoral immune response // non-traceable author statement///0042100 // B cell proliferation // non-traceable author statement///0042113 // B cell activation // inferred from electronic annotation	0005615 // extracellular space // inferred from direct assay///0005886 // plasma membrane // inferred from electronic annotation///0005887 // integral component of plasma membrane // non-traceable author statement///0009897 // external side of plasma membrane // inferred from electronic annotation///0016020 // membrane // inferred from electronic annotation///0016021 // integral component of memb…	0005154 // epidermal growth factor receptor binding // inferred from electronic annotation///0005515 // protein binding // inferred from physical interaction///0023026 // MHC class II protein complex binding // inferred from direct assay	chr11:60223345-60236385 (+) // 96.61 // q12.2
228592_at	0.00285954	0.00238506	2.95328	down	MS4A1	931	0006959 // humoral immune response // non-traceable author statement///0042100 // B cell proliferation // non-traceable author statement///0042113 // B cell activation // inferred from electronic annotation	0005615 // extracellular space // inferred from direct assay///0005886 // plasma membrane // inferred from electronic annotation///0005887 // integral component of plasma membrane // non-traceable author statement///0009897 // external side of plasma membrane // inferred from electronic annotation///0016020 // membrane // inferred from electronic annotation///0016021 // integral component of memb…	0005154 // epidermal growth factor receptor binding // inferred from electronic annotation///0005515 // protein binding // inferred from physical interaction///0023026 // MHC class II protein complex binding // inferred from direct assay	chr11:60236740-60238225 (+) // 84.42 // q12.2
228599_at	0.00286781	0.0023983	2.0441	down	MS4A1	931	0006959 // humoral immune response // non-traceable author statement///0042100 // B cell proliferation // non-traceable author statement///0042113 // B cell activation // inferred from electronic annotation	0005615 // extracellular space // inferred from direct assay///0005886 // plasma membrane // inferred from electronic annotation///0005887 // integral component of plasma membrane // non-traceable author statement///0009897 // external side of plasma membrane // inferred from electronic annotation///0016020 // membrane // inferred from electronic annotation///0016021 // integral component of memb…	0005154 // epidermal growth factor receptor binding // inferred from electronic annotation///0005515 // protein binding // inferred from physical interaction///0023026 // MHC class II protein complex binding // inferred from direct assay	chr11:60236740-60238225 (+) // 84.42 // q12.2
223343_at	0.000673405	0.000354581	2.02285	down	MS4A7	58475		0016020 // membrane // inferred from electronic annotation///0016021 // integral component of membrane // inferred from electronic annotation		chr11:60145960-60163421 (+) // 77.69 // q12.2
214770_at	0.000614695	0.000317601	2.08215	down	MSR1	4481	0006897 // endocytosis // inferred from electronic annotation///0006898 // receptor-mediated endocytosis // traceable author statement///0010744 // positive regulation of macrophage derived foam cell differentiation // inferred from sequence or structural similarity///0010886 // positive regulation of cholesterol storage // inferred from sequence or structural similarity///0030301 // cholesterol …	0005581 // collagen trimer // inferred from electronic annotation///0005829 // cytosol // inferred from electronic annotation///0005886 // plasma membrane // traceable author statement///0005887 // integral component of plasma membrane // traceable author statement///0016020 // membrane // inferred from electronic annotation///0016021 // integral component of membrane // inferred from electronic …	0005044 // scavenger receptor activity // inferred from electronic annotation///0005515 // protein binding // inferred from physical interaction///0030169 // low-density lipoprotein particle binding // inferred from sequence or structural similarity	chr8:15965284-16035503 (-) // 89.18 // p22
213358_at	0.000747952	0.000405416	2.13922	up	MTCL1	23255	0001578 // microtubule bundle formation // not recorded///0001578 // microtubule bundle formation // inferred from sequence or structural similarity///0010506 // regulation of autophagy // inferred from electronic annotation///0045197 // establishment or maintenance of epithelial cell apical/basal polarity // not recorded///0045197 // establishment or maintenance of epithelial cell apical/basal p…	0000922 // spindle pole // inferred from direct assay///0005615 // extracellular space // inferred from electronic annotation///0005737 // cytoplasm // inferred from electronic annotation///0005856 // cytoskeleton // inferred from direct assay///0005886 // plasma membrane // inferred from electronic annotation///0016020 // membrane // inferred from electronic annotation///0016324 // apical plasma…	0005515 // protein binding // inferred from physical interaction///0008017 // microtubule binding // inferred from direct assay///0042803 // protein homodimerization activity // inferred from sequence or structural similarity///0044822 // poly(A) RNA binding // inferred from direct assay	chr18:8783685-8832776 (+) // 96.73 // p11.22
204749_at	8.24122e-05	1.34923e-05	2.16526	down	NAP1L3	4675	0006334 // nucleosome assembly // inferred from electronic annotation	0005634 // nucleus // inferred from electronic annotation	0005515 // protein binding // inferred from physical interaction	chrX:92925933-92928567 (-) // 90.1 // q21.32
209159_s_at	0.000472928	0.000218677	2.1982	up	NDRG4	65009	0001947 // heart looping // inferred from sequence or structural similarity///0006950 // response to stress // non-traceable author statement///0007165 // signal transduction // not recorded///0007420 // brain development // not recorded///0008542 // visual learning // inferred from electronic annotation///0010642 // negative regulation of platelet-derived growth factor receptor signaling pathway…	0005737 // cytoplasm // inferred from direct assay///0005737 // cytoplasm // non-traceable author statement///0005739 // mitochondrion // inferred from sequence or structural similarity///0005789 // endoplasmic reticulum membrane // inferred from sequence or structural similarity///0005829 // cytosol // inferred from electronic annotation///0016323 // basolateral plasma membrane // inferred from …	0005515 // protein binding // inferred from physical interaction	chr16:58534046-58547522 (+) // 96.44 // q21
218484_at	0.000924774	0.000554455	2.02042	up	NDUFA4L2	56901		0016020 // membrane // inferred from electronic annotation///0016021 // integral component of membrane // inferred from electronic annotation		chr12:57628687-57630877 (-) // 98.61 // q13.3
229461_x_at	0.000311061	0.000119057	2.02323	down	NEGR1	257194	0007155 // cell adhesion // inferred from electronic annotation///0007626 // locomotory behavior // inferred from electronic annotation///0007631 // feeding behavior // inferred from electronic annotation///0010976 // positive regulation of neuron projection development // inferred from electronic annotation///0016337 // single organismal cell-cell adhesion // inferred from electronic annotation/…	0005886 // plasma membrane // inferred from electronic annotation///0005911 // cell-cell junction // ---///0009986 // cell surface // ---///0016020 // membrane // inferred from electronic annotation///0016021 // integral component of membrane // inferred from electronic annotation///0031225 // anchored component of membrane // inferred from electronic annotation///0043005 // neuron projection // …	0005515 // protein binding // inferred from physical interaction	chr1:71869417-71870314 (-) // 83.98 // p31.1
219594_at	1.65391e-05	8.05001e-07	2.11856	down	NINJ2	4815	0007155 // cell adhesion // inferred from electronic annotation///0007158 // neuron cell-cell adhesion // traceable author statement///0007399 // nervous system development // traceable author statement///0042246 // tissue regeneration // inferred from electronic annotation	0005887 // integral component of plasma membrane // traceable author statement///0016020 // membrane // inferred from electronic annotation///0016021 // integral component of membrane // inferred from electronic annotation	0005515 // protein binding // inferred from physical interaction	chr12:673462-772582 (-) // 97.79 // p13.33
221933_at	0.000678765	0.000360406	2.24314	down	NLGN4X	57502	0003360 // brainstem development // inferred from sequence or structural similarity///0006581 // acetylcholine catabolic process // not recorded///0007155 // cell adhesion // inferred from electronic annotation///0007158 // neuron cell-cell adhesion // traceable author statement///0007612 // learning // inferred from mutant phenotype///0008152 // metabolic process // ---///0021549 // cerebellum d…	0005615 // extracellular space // not recorded///0005886 // plasma membrane // inferred from direct assay///0005887 // integral component of plasma membrane // inferred from direct assay///0009986 // cell surface // inferred from direct assay///0014069 // postsynaptic density // inferred from electronic annotation///0016020 // membrane // inferred from electronic annotation///0016021 // integral …	0004104 // cholinesterase activity // not recorded///0004872 // receptor activity // not recorded///0005515 // protein binding // inferred from physical interaction///0031404 // chloride ion binding // inferred from direct assay///0042043 // neurexin family protein binding // inferred from direct assay///0042043 // neurexin family protein binding // inferred from physical interaction///0042803 //…	chrX:5808068-6145888 (-) // 97.24 // p22.32
221795_at	0.00232762	0.00179949	3.18493	up	NTRK2	4915	0001764 // neuron migration // inferred from sequence or structural similarity///0001934 // positive regulation of protein phosphorylation // traceable author statement///0006468 // protein phosphorylation // inferred from electronic annotation///0007169 // transmembrane receptor protein tyrosine kinase signaling pathway // traceable author statement///0007190 // activation of adenylate cyclase a…	0005768 // endosome // inferred from electronic annotation///0005886 // plasma membrane // inferred from electronic annotation///0005887 // integral component of plasma membrane // inferred from direct assay///0010008 // endosome membrane // inferred from electronic annotation///0016020 // membrane // inferred from electronic annotation///0016021 // integral component of membrane // inferred from…	0000166 // nucleotide binding // inferred from electronic annotation///0004672 // protein kinase activity // inferred from electronic annotation///0004713 // protein tyrosine kinase activity // inferred from electronic annotation///0004714 // transmembrane receptor protein tyrosine kinase activity // inferred from electronic annotation///0005030 // neurotrophin receptor activity // inferred from …	chr9:87426883-87430617 (+) // 88.34 // q21.33
206291_at	0.000377043	0.000156823	7.74425	up	NTS	4922	0001889 // liver development // inferred from electronic annotation///0001975 // response to amphetamine // inferred from electronic annotation///0006972 // hyperosmotic response // inferred from electronic annotation///0007165 // signal transduction // non-traceable author statement///0008542 // visual learning // inferred from electronic annotation///0032355 // response to estradiol // inferred…	0005576 // extracellular region // traceable author statement///0030133 // transport vesicle // inferred from electronic annotation///0031410 // cytoplasmic vesicle // inferred from electronic annotation///0043025 // neuronal cell body // inferred from electronic annotation///0043679 // axon terminus // not recorded	0005184 // neuropeptide hormone activity // not recorded///0005515 // protein binding // inferred from physical interaction	chr12:86268071-86276339 (+) // 96.3 // q21.31
218730_s_at	6.76808e-05	9.73285e-06	2.92043	down	OGN	4969	0005975 // carbohydrate metabolic process // traceable author statement///0018146 // keratan sulfate biosynthetic process // traceable author statement///0030203 // glycosaminoglycan metabolic process // traceable author statement///0035385 // Roundabout signaling pathway // not recorded///0042339 // keratan sulfate metabolic process // traceable author statement///0042340 // keratan sulfate cata…	0005576 // extracellular region // traceable author statement///0005578 // proteinaceous extracellular matrix // not recorded///0005615 // extracellular space // inferred from direct assay///0005783 // endoplasmic reticulum // inferred from direct assay///0005796 // Golgi lumen // traceable author statement///0031012 // extracellular matrix // inferred from direct assay///0043202 // lysosomal lum…	0005515 // protein binding // inferred from physical interaction///0008083 // growth factor activity // inferred from electronic annotation///0008201 // heparin binding // not recorded///0048495 // Roundabout binding // not recorded	chr9:95146887-95165757 (-) // 99.2 // q22.31
222722_at	3.62706e-05	2.80857e-06	3.97242	down	OGN	4969	0005975 // carbohydrate metabolic process // traceable author statement///0018146 // keratan sulfate biosynthetic process // traceable author statement///0030203 // glycosaminoglycan metabolic process // traceable author statement///0035385 // Roundabout signaling pathway // not recorded///0042339 // keratan sulfate metabolic process // traceable author statement///0042340 // keratan sulfate cata…	0005576 // extracellular region // traceable author statement///0005578 // proteinaceous extracellular matrix // not recorded///0005615 // extracellular space // inferred from direct assay///0005783 // endoplasmic reticulum // inferred from direct assay///0005796 // Golgi lumen // traceable author statement///0031012 // extracellular matrix // inferred from direct assay///0043202 // lysosomal lum…	0005515 // protein binding // inferred from physical interaction///0008083 // growth factor activity // inferred from electronic annotation///0008201 // heparin binding // not recorded///0048495 // Roundabout binding // not recorded	chr9:95146248-95166915 (-) // 98.61 // q22.31
210004_at	0.00198796	0.00142939	2.10491	down	OLR1	4973	0002376 // immune system process // inferred from electronic annotation///0006508 // proteolysis // traceable author statement///0006898 // receptor-mediated endocytosis // inferred from electronic annotation///0006954 // inflammatory response // inferred from electronic annotation///0007155 // cell adhesion // inferred from electronic annotation///0007159 // leukocyte cell-cell adhesion // infer…	0005576 // extracellular region // inferred from electronic annotation///0005654 // nucleoplasm // inferred from direct assay///0005886 // plasma membrane // inferred from direct assay///0005886 // plasma membrane // traceable author statement///0005887 // integral component of plasma membrane // traceable author statement///0016020 // membrane // traceable author statement///0016021 // integral …	0005041 // low-density lipoprotein receptor activity // inferred from electronic annotation///0005515 // protein binding // inferred from physical interaction///0030246 // carbohydrate binding // inferred from electronic annotation	chr12:10311301-10324721 (-) // 94.1 // p13.2
229396_at	0.000244859	8.72173e-05	2.12201	up	OVOL1	5017	0000122 // negative regulation of transcription from RNA polymerase II promoter // inferred from electronic annotation///0001822 // kidney development // inferred from electronic annotation///0006351 // transcription, DNA-templated // inferred from electronic annotation///0006355 // regulation of transcription, DNA-templated // inferred from electronic annotation///0006357 // regulation of transc…	0005634 // nucleus // inferred from electronic annotation	0000978 // RNA polymerase II core promoter proximal region sequence-specific DNA binding // inferred from electronic annotation///0000981 // RNA polymerase II transcription factor activity, sequence-specific DNA binding // not recorded///0001078 // transcriptional repressor activity, RNA polymerase II core promoter proximal region sequence-specific binding // inferred from electronic annotation//…	chr11:65563949-65564689 (+) // 86.62 // q13.1
236280_at	0.000399036	0.000173916	2.18519	down	P2RY10	27334	0007165 // signal transduction // inferred from electronic annotation///0007186 // G-protein coupled receptor signaling pathway // inferred from electronic annotation///0035589 // G-protein coupled purinergic nucleotide receptor signaling pathway // inferred from electronic annotation	0005886 // plasma membrane // traceable author statement///0016020 // membrane // inferred from electronic annotation///0016021 // integral component of membrane // inferred from electronic annotation	0004871 // signal transducer activity // inferred from electronic annotation///0004930 // G-protein coupled receptor activity // inferred from electronic annotation///0045028 // G-protein coupled purinergic nucleotide receptor activity // inferred from electronic annotation	chrX:78218533-78219224 (+) // 65.25 // q21.1
225809_at	0.000541659	0.000262441	2.3377	down	PARM1	25849	0051973 // positive regulation of telomerase activity // inferred from sequence or structural similarity	0000139 // Golgi membrane // inferred from electronic annotation///0005634 // nucleus // inferred from direct assay///0005737 // cytoplasm // inferred from direct assay///0005768 // endosome // inferred from electronic annotation///0005769 // early endosome // inferred from direct assay///0005770 // late endosome // inferred from direct assay///0005794 // Golgi apparatus // inferred from direct a…		chr4:75972741-75975323 (+) // 85.81 // q13.3
221969_at	0.000449427	0.000204827	2.47725	down	PAX5	5079	0000122 // negative regulation of transcription from RNA polymerase II promoter // inferred from electronic annotation///0006351 // transcription, DNA-templated // inferred from electronic annotation///0006355 // regulation of transcription, DNA-templated // inferred from electronic annotation///0006366 // transcription from RNA polymerase II promoter // inferred from electronic annotation///0006…	0005634 // nucleus // inferred from electronic annotation	0000978 // RNA polymerase II core promoter proximal region sequence-specific DNA binding // inferred from electronic annotation///0001077 // transcriptional activator activity, RNA polymerase II core promoter proximal region sequence-specific binding // inferred from electronic annotation///0003677 // DNA binding // inferred from electronic annotation///0003700 // transcription factor activity, s…	chr9:36833764-36835625 (-) // 93.95 // p13.2
232054_at	0.00083483	0.000470977	2.48875	down	PCDH20	64881	0007155 // cell adhesion // inferred from electronic annotation///0007156 // homophilic cell adhesion via plasma membrane adhesion molecules // inferred from electronic annotation	0005886 // plasma membrane // inferred from electronic annotation///0016020 // membrane // inferred from electronic annotation///0016021 // integral component of membrane // inferred from electronic annotation	0005509 // calcium ion binding // inferred from electronic annotation///0044822 // poly(A) RNA binding // inferred from direct assay	chr13:61983820-61989281 (-) // 98.03 // q21.2
228507_at	1.74808e-05	9.01653e-07	2.22606	down	PDE3A	5139	0001556 // oocyte maturation // inferred from electronic annotation///0006198 // cAMP catabolic process // inferred from direct assay///0006198 // cAMP catabolic process // inferred from mutant phenotype///0006629 // lipid metabolic process // traceable author statement///0007165 // signal transduction // inferred from electronic annotation///0007596 // blood coagulation // traceable author state…	0005829 // cytosol // traceable author statement///0016020 // membrane // inferred from electronic annotation///0016021 // integral component of membrane // inferred from electronic annotation	0004114 // 3',5'-cyclic-nucleotide phosphodiesterase activity // inferred from electronic annotation///0004115 // 3',5'-cyclic-AMP phosphodiesterase activity // inferred from electronic annotation///0004119 // cGMP-inhibited cyclic-nucleotide phosphodiesterase activity // inferred from electronic annotation///0008081 // phosphoric diester hydrolase activity // inferred from electronic annotation/…	chr12:20836380-20837033 (+) // 78.6 // p12.2
219304_s_at	1.05534e-05	4.20266e-07	2.36354	down	PDGFD	80310	0007275 // multicellular organismal development // inferred from electronic annotation///0048008 // platelet-derived growth factor receptor signaling pathway // inferred from electronic annotation///0050730 // regulation of peptidyl-tyrosine phosphorylation // inferred from electronic annotation///0051781 // positive regulation of cell division // inferred from electronic annotation///0071230 // …	0000139 // Golgi membrane // traceable author statement///0005576 // extracellular region // traceable author statement///0005788 // endoplasmic reticulum lumen // traceable author statement///0016020 // membrane // inferred from electronic annotation///0070062 // extracellular exosome // inferred from direct assay	0005161 // platelet-derived growth factor receptor binding // inferred from electronic annotation///0008083 // growth factor activity // inferred from electronic annotation	chr11:103777920-104034761 (-) // 98.93 // q22.3
205226_at	4.02032e-05	4.01867e-06	2.03867	down	PDGFRL	5157	0007186 // G-protein coupled receptor signaling pathway // traceable author statement///0035791 // platelet-derived growth factor receptor-beta signaling pathway // traceable author statement	0005576 // extracellular region // inferred from electronic annotation	0004992 // platelet activating factor receptor activity // traceable author statement///0005019 // platelet-derived growth factor beta-receptor activity // traceable author statement///0005515 // protein binding // inferred from electronic annotation	chr8:17434700-17500623 (+) // 99.87 // p22
225207_at	0.00102817	0.000638916	2.37639	down	PDK4	5166	0002230 // positive regulation of defense response to virus by host // inferred from mutant phenotype///0005975 // carbohydrate metabolic process // inferred from electronic annotation///0006006 // glucose metabolic process // inferred from electronic annotation///0006090 // pyruvate metabolic process // traceable author statement///0006468 // protein phosphorylation // inferred from direct assay…	0005739 // mitochondrion // traceable author statement///0005743 // mitochondrial inner membrane // inferred from electronic annotation///0005759 // mitochondrial matrix // traceable author statement	0000166 // nucleotide binding // inferred from electronic annotation///0004672 // protein kinase activity // inferred from direct assay///0004740 // pyruvate dehydrogenase (acetyl-transferring) kinase activity // inferred from sequence or structural similarity///0005524 // ATP binding // inferred from direct assay///0016301 // kinase activity // inferred from electronic annotation///0016740 // tr…	chr7:95212808-95214766 (-) // 92.13 // q21.3
210170_at	0.000141231	3.02987e-05	2.22947	down	PDLIM3	27295	0007015 // actin filament organization // inferred from electronic annotation///0007507 // heart development // inferred from electronic annotation	0005737 // cytoplasm // inferred from direct assay///0015629 // actin cytoskeleton // inferred from electronic annotation///0030018 // Z disc // inferred from electronic annotation	0005515 // protein binding // inferred from physical interaction///0008092 // cytoskeletal protein binding // inferred from electronic annotation///0008270 // zinc ion binding // inferred from electronic annotation///0008307 // structural constituent of muscle // inferred from electronic annotation///0046872 // metal ion binding // inferred from electronic annotation	chr4:186433266-186456645 (-) // 79.6 // q35.1
217744_s_at	0.000164799	4.33875e-05	2.28925	up	PERP	64065	0002934 // desmosome organization // not recorded///0006915 // apoptotic process // inferred from electronic annotation///0007155 // cell adhesion // inferred from electronic annotation///0007219 // Notch signaling pathway // inferred from electronic annotation///0034113 // heterotypic cell-cell adhesion // inferred from electronic annotation///0045862 // positive regulation of proteolysis // inf…	0005739 // mitochondrion // inferred from electronic annotation///0005794 // Golgi apparatus // inferred from electronic annotation///0005886 // plasma membrane // inferred from electronic annotation///0005887 // integral component of plasma membrane // inferred from electronic annotation///0016020 // membrane // inferred from electronic annotation///0016021 // integral component of membrane // i…		chr6:138412734-138428539 (-) // 95.26 // q23.3
236009_at	0.000924774	0.000552676	2.24632	up	PERP	64065	0002934 // desmosome organization // not recorded///0006915 // apoptotic process // inferred from electronic annotation///0007155 // cell adhesion // inferred from electronic annotation///0007219 // Notch signaling pathway // inferred from electronic annotation///0034113 // heterotypic cell-cell adhesion // inferred from electronic annotation///0045862 // positive regulation of proteolysis // inf…	0005739 // mitochondrion // inferred from electronic annotation///0005794 // Golgi apparatus // inferred from electronic annotation///0005886 // plasma membrane // inferred from electronic annotation///0005887 // integral component of plasma membrane // inferred from electronic annotation///0016020 // membrane // inferred from electronic annotation///0016021 // integral component of membrane // i…		chr6:138409346-138410092 (-) // 95.06 // q23.3
226303_at	2.51046e-05	1.66624e-06	2.05022	down	PGM5	5239	0005975 // carbohydrate metabolic process // inferred from electronic annotation///0005978 // glycogen biosynthetic process // not recorded///0006006 // glucose metabolic process // not recorded///0007155 // cell adhesion // inferred from electronic annotation///0019388 // galactose catabolic process // not recorded///0071704 // organic substance metabolic process // inferred from electronic anno…	0001725 // stress fiber // inferred from direct assay///0005737 // cytoplasm // inferred from electronic annotation///0005829 // cytosol // not recorded///0005856 // cytoskeleton // inferred from electronic annotation///0005912 // adherens junction // inferred from electronic annotation///0005913 // cell-cell adherens junction // inferred from direct assay///0005914 // spot adherens junction // i…	0000287 // magnesium ion binding // inferred from electronic annotation///0004614 // phosphoglucomutase activity // inferred from direct assay///0005198 // structural molecule activity // non-traceable author statement///0005515 // protein binding // inferred from electronic annotation///0016868 // intramolecular transferase activity, phosphotransferases // inferred from electronic annotation///0…	chr9:71111740-71146252 (+) // 82.91 // q21.11
219602_s_at	3.92464e-05	3.47314e-06	2.19084	down	PIEZO2	63895	0006810 // transport // inferred from electronic annotation///0006811 // ion transport // inferred from electronic annotation///0006812 // cation transport // inferred from sequence or structural similarity///0009612 // response to mechanical stimulus // inferred from sequence or structural similarity///0034220 // ion transmembrane transport // inferred from electronic annotation///0042391 // reg…	0016020 // membrane // inferred from electronic annotation///0016021 // integral component of membrane // inferred from electronic annotation	0005261 // cation channel activity // inferred from electronic annotation///0008381 // mechanically-gated ion channel activity // inferred from electronic annotation	chr18:10670863-10697814 (-) // 99.18 // p11.22
1563111_a_at	6.68639e-05	9.43347e-06	2.17389	up	PIGX	54965	0006501 // C-terminal protein lipidation // traceable author statement///0006506 // GPI anchor biosynthetic process // inferred from electronic annotation///0016254 // preassembly of GPI anchor in ER membrane // traceable author statement///0043687 // post-translational protein modification // traceable author statement///0044267 // cellular protein metabolic process // traceable author statement	0005783 // endoplasmic reticulum // inferred from electronic annotation///0005789 // endoplasmic reticulum membrane // traceable author statement///0016020 // membrane // inferred from electronic annotation///0016021 // integral component of membrane // inferred from electronic annotation		chr3:196439282-196460725 (+) // 90.39 // q29
207469_s_at	0.00120314	0.000774589	2.00717	up	PIR	8544	0006351 // transcription, DNA-templated // inferred from electronic annotation///0006355 // regulation of transcription, DNA-templated // inferred from electronic annotation///0006366 // transcription from RNA polymerase II promoter // traceable author statement///0030099 // myeloid cell differentiation // inferred from electronic annotation///0030224 // monocyte differentiation // inferred from …	0005634 // nucleus // inferred from direct assay///0005737 // cytoplasm // inferred from direct assay	0003712 // transcription cofactor activity // inferred from mutant phenotype///0005515 // protein binding // inferred from physical interaction///0008127 // quercetin 2,3-dioxygenase activity // inferred from direct assay///0016491 // oxidoreductase activity // inferred from electronic annotation///0046872 // metal ion binding // inferred from direct assay///0051213 // dioxygenase activity // inf…	chrX:15402925-15511456 (-) // 98.79 // p22.2
208502_s_at	0.00068564	0.000365573	2.15586	up	PITX1	5307	0001501 // skeletal system development // traceable author statement///0006351 // transcription, DNA-templated // inferred from electronic annotation///0006355 // regulation of transcription, DNA-templated // inferred from electronic annotation///0006366 // transcription from RNA polymerase II promoter // inferred from electronic annotation///0007275 // multicellular organismal development // inf…	0005634 // nucleus // inferred from direct assay///0005667 // transcription factor complex // inferred from electronic annotation///0005730 // nucleolus // inferred from direct assay///0005737 // cytoplasm // inferred from electronic annotation	0000978 // RNA polymerase II core promoter proximal region sequence-specific DNA binding // inferred from electronic annotation///0001077 // transcriptional activator activity, RNA polymerase II core promoter proximal region sequence-specific binding // inferred from electronic annotation///0001190 // transcriptional activator activity, RNA polymerase II transcription factor binding // inferred f…	chr5:134364467-134370085 (-) // 88.46 // q31.1
205724_at	0.0013814	0.000921545	2.48785	up	PKP1	5317	0006915 // apoptotic process // traceable author statement///0006921 // cellular component disassembly involved in execution phase of apoptosis // traceable author statement///0007155 // cell adhesion // non-traceable author statement///0007165 // signal transduction // non-traceable author statement///0007275 // multicellular organismal development // inferred from electronic annotation///001250…	0005634 // nucleus // inferred from direct assay///0005634 // nucleus // non-traceable author statement///0005654 // nucleoplasm // inferred from direct assay///0005882 // intermediate filament // traceable author statement///0005886 // plasma membrane // inferred from direct assay///0005886 // plasma membrane // traceable author statement///0030054 // cell junction // inferred from electronic an…	0004871 // signal transducer activity // traceable author statement///0005488 // binding // inferred from electronic annotation///0005515 // protein binding // inferred from physical interaction///0005521 // lamin binding // inferred from direct assay///0019215 // intermediate filament binding // non-traceable author statement///0030280 // structural constituent of epidermis // non-traceable auth…	chr1:201252579-201299416 (+) // 99.81 // q32.1
221854_at	0.00102677	0.000633784	3.21778	up	PKP1	5317	0006915 // apoptotic process // traceable author statement///0006921 // cellular component disassembly involved in execution phase of apoptosis // traceable author statement///0007155 // cell adhesion // non-traceable author statement///0007165 // signal transduction // non-traceable author statement///0007275 // multicellular organismal development // inferred from electronic annotation///001250…	0005634 // nucleus // inferred from direct assay///0005634 // nucleus // non-traceable author statement///0005654 // nucleoplasm // inferred from direct assay///0005882 // intermediate filament // traceable author statement///0005886 // plasma membrane // inferred from direct assay///0005886 // plasma membrane // traceable author statement///0030054 // cell junction // inferred from electronic an…	0004871 // signal transducer activity // traceable author statement///0005488 // binding // inferred from electronic annotation///0005515 // protein binding // inferred from physical interaction///0005521 // lamin binding // inferred from direct assay///0019215 // intermediate filament binding // non-traceable author statement///0030280 // structural constituent of epidermis // non-traceable auth…	chr1:201300302-201302117 (+) // 91.71 // q32.1
207717_s_at	0.00247809	0.00195726	2.08837	up	PKP2	5318	0002159 // desmosome assembly // inferred from mutant phenotype///0007155 // cell adhesion // inferred from electronic annotation///0007507 // heart development // inferred from sequence or structural similarity///0008285 // negative regulation of cell proliferation // inferred from sequence or structural similarity///0010765 // positive regulation of sodium ion transport // inferred from sequenc…	0005634 // nucleus // non-traceable author statement///0005654 // nucleoplasm // inferred from direct assay///0005882 // intermediate filament // inferred from sequence or structural similarity///0005886 // plasma membrane // inferred from direct assay///0005911 // cell-cell junction // inferred from sequence or structural similarity///0005912 // adherens junction // inferred from sequence or str…	0005080 // protein kinase C binding // inferred from physical interaction///0005488 // binding // inferred from electronic annotation///0005515 // protein binding // inferred from physical interaction///0017080 // sodium channel regulator activity // inferred from sequence or structural similarity///0019215 // intermediate filament binding // inferred from direct assay///0032947 // protein comple…	chr12:32943787-33049690 (-) // 96.93 // p11.21
215723_s_at	0.00014695	3.47868e-05	2.36116	up	PLD1	5337	0006629 // lipid metabolic process // inferred from electronic annotation///0006643 // membrane lipid metabolic process // not recorded///0006644 // phospholipid metabolic process // traceable author statement///0006654 // phosphatidic acid biosynthetic process // traceable author statement///0006655 // phosphatidylglycerol biosynthetic process // traceable author statement///0006887 // exocytosi…	0000139 // Golgi membrane // inferred from electronic annotation///0005737 // cytoplasm // inferred from electronic annotation///0005765 // lysosomal membrane // inferred from direct assay///0005768 // endosome // inferred from direct assay///0005783 // endoplasmic reticulum // inferred from electronic annotation///0005789 // endoplasmic reticulum membrane // traceable author statement///0005794 …	0003824 // catalytic activity // inferred from electronic annotation///0004630 // phospholipase D activity // inferred from electronic annotation///0005515 // protein binding // inferred from physical interaction///0016787 // hydrolase activity // inferred from electronic annotation///0035091 // phosphatidylinositol binding // inferred from electronic annotation///0070290 // N-acylphosphatidyleth…	chr3:171329257-171395651 (-) // 92.8 // q26.31
215724_at	0.000110683	2.20387e-05	2.35368	up	PLD1	5337	0006629 // lipid metabolic process // inferred from electronic annotation///0006643 // membrane lipid metabolic process // not recorded///0006644 // phospholipid metabolic process // traceable author statement///0006654 // phosphatidic acid biosynthetic process // traceable author statement///0006655 // phosphatidylglycerol biosynthetic process // traceable author statement///0006887 // exocytosi…	0000139 // Golgi membrane // inferred from electronic annotation///0005737 // cytoplasm // inferred from electronic annotation///0005765 // lysosomal membrane // inferred from direct assay///0005768 // endosome // inferred from direct assay///0005783 // endoplasmic reticulum // inferred from electronic annotation///0005789 // endoplasmic reticulum membrane // traceable author statement///0005794 …	0003824 // catalytic activity // inferred from electronic annotation///0004630 // phospholipase D activity // inferred from electronic annotation///0005515 // protein binding // inferred from physical interaction///0016787 // hydrolase activity // inferred from electronic annotation///0035091 // phosphatidylinositol binding // inferred from electronic annotation///0070290 // N-acylphosphatidyleth…	chr3:171329257-171395651 (-) // 92.8 // q26.31
204938_s_at	8.19313e-06	1.83537e-07	2.88765	down	PLN	5350	0002026 // regulation of the force of heart contraction // inferred by curator///0006816 // calcium ion transport // inferred from electronic annotation///0006874 // cellular calcium ion homeostasis // inferred from electronic annotation///0007219 // Notch signaling pathway // inferred from electronic annotation///0008015 // blood circulation // non-traceable author statement///0008016 // regulat…	0005739 // mitochondrion // inferred from direct assay///0005783 // endoplasmic reticulum // inferred from sequence or structural similarity///0005789 // endoplasmic reticulum membrane // inferred from electronic annotation///0005829 // cytosol // inferred by curator///0016020 // membrane // inferred from direct assay///0016021 // integral component of membrane // inferred from electronic annotat…	0004857 // enzyme inhibitor activity // inferred from sequence or structural similarity///0005246 // calcium channel regulator activity // inferred from electronic annotation///0005515 // protein binding // inferred from physical interaction///0042030 // ATPase inhibitor activity // inferred from direct assay///0042030 // ATPase inhibitor activity // inferred from sequence or structural similarit…	chr6:118880010-118880333 (+) // 100.0 // q22.31
204939_s_at	8.19313e-06	2.11908e-07	3.30556	down	PLN	5350	0002026 // regulation of the force of heart contraction // inferred by curator///0006816 // calcium ion transport // inferred from electronic annotation///0006874 // cellular calcium ion homeostasis // inferred from electronic annotation///0007219 // Notch signaling pathway // inferred from electronic annotation///0008015 // blood circulation // non-traceable author statement///0008016 // regulat…	0005739 // mitochondrion // inferred from direct assay///0005783 // endoplasmic reticulum // inferred from sequence or structural similarity///0005789 // endoplasmic reticulum membrane // inferred from electronic annotation///0005829 // cytosol // inferred by curator///0016020 // membrane // inferred from direct assay///0016021 // integral component of membrane // inferred from electronic annotat…	0004857 // enzyme inhibitor activity // inferred from sequence or structural similarity///0005246 // calcium channel regulator activity // inferred from electronic annotation///0005515 // protein binding // inferred from physical interaction///0042030 // ATPase inhibitor activity // inferred from direct assay///0042030 // ATPase inhibitor activity // inferred from sequence or structural similarit…	chr6:118869471-118881538 (+) // 83.06 // q22.31
204940_at	8.19313e-06	1.3374e-07	3.06468	down	PLN	5350	0002026 // regulation of the force of heart contraction // inferred by curator///0006816 // calcium ion transport // inferred from electronic annotation///0006874 // cellular calcium ion homeostasis // inferred from electronic annotation///0007219 // Notch signaling pathway // inferred from electronic annotation///0008015 // blood circulation // non-traceable author statement///0008016 // regulat…	0005739 // mitochondrion // inferred from direct assay///0005783 // endoplasmic reticulum // inferred from sequence or structural similarity///0005789 // endoplasmic reticulum membrane // inferred from electronic annotation///0005829 // cytosol // inferred by curator///0016020 // membrane // inferred from direct assay///0016021 // integral component of membrane // inferred from electronic annotat…	0004857 // enzyme inhibitor activity // inferred from sequence or structural similarity///0005246 // calcium channel regulator activity // inferred from electronic annotation///0005515 // protein binding // inferred from physical interaction///0042030 // ATPase inhibitor activity // inferred from direct assay///0042030 // ATPase inhibitor activity // inferred from sequence or structural similarit…	chr6:118869471-118881538 (+) // 83.06 // q22.31
209598_at	0.000528021	0.000252329	2.42702	down	PNMA2	10687	0043065 // positive regulation of apoptotic process // inferred from sequence or structural similarity	0005634 // nucleus // inferred from electronic annotation///0005730 // nucleolus // inferred from electronic annotation	0005515 // protein binding // inferred from physical interaction	chr8:26362195-26366448 (-) // 42.65 // p21.2
219756_s_at	0.00028158	0.000102166	2.3242	up	POF1B	79983		0005923 // bicellular tight junction // inferred from electronic annotation///0030054 // cell junction // inferred from electronic annotation	0003779 // actin binding // inferred from electronic annotation	chrX:84532402-84569505 (-) // 87.6 // q21.1
1555383_a_at	0.000614695	0.000315984	2.00433	up	POF1B	79983		0005923 // bicellular tight junction // inferred from electronic annotation///0030054 // cell junction // inferred from electronic annotation	0003779 // actin binding // inferred from electronic annotation	chrX:84537125-84634722 (-) // 98.99 // q21.1
228010_at	0.00123797	0.000807965	2.98657	up	PPP2R2C	5522	0007165 // signal transduction // inferred from electronic annotation///0034047 // regulation of protein phosphatase type 2A activity // inferred from electronic annotation///0034047 // regulation of protein phosphatase type 2A activity // non-traceable author statement	0000159 // protein phosphatase type 2A complex // non-traceable author statement	0005515 // protein binding // inferred from physical interaction///0008601 // protein phosphatase type 2A regulator activity // non-traceable author statement	chr4:6322307-6323560 (-) // 93.14 // p16.1
204086_at	0.000283247	0.000104024	2.79814	up	PRAME	23532	0006351 // transcription, DNA-templated // inferred from electronic annotation///0006355 // regulation of transcription, DNA-templated // inferred from electronic annotation///0006915 // apoptotic process // inferred from electronic annotation///0008284 // positive regulation of cell proliferation // inferred from direct assay///0030154 // cell differentiation // inferred from electronic annotati…	0005634 // nucleus // inferred from electronic annotation///0005886 // plasma membrane // inferred from electronic annotation///0016020 // membrane // inferred from electronic annotation	0005515 // protein binding // inferred from physical interaction///0042974 // retinoic acid receptor binding // inferred from direct assay	chr22:22890123-22901682 (-) // 98.79 // q11.22
207957_s_at	0.000147734	3.56262e-05	2.19099	down	PRKCB	5579	0000278 // mitotic cell cycle // traceable author statement///0001666 // response to hypoxia // inferred from electronic annotation///0002250 // adaptive immune response // inferred from electronic annotation///0002376 // immune system process // inferred from electronic annotation///0006351 // transcription, DNA-templated // inferred from electronic annotation///0006355 // regulation of transcri…	0005634 // nucleus // inferred from direct assay///0005654 // nucleoplasm // traceable author statement///0005737 // cytoplasm // inferred from direct assay///0005829 // cytosol // traceable author statement///0005886 // plasma membrane // inferred from direct assay///0005886 // plasma membrane // traceable author statement///0016020 // membrane // inferred from electronic annotation///0070062 //…	0000166 // nucleotide binding // inferred from electronic annotation///0003682 // chromatin binding // inferred from direct assay///0004672 // protein kinase activity // inferred from electronic annotation///0004674 // protein serine/threonine kinase activity // not recorded///0004674 // protein serine/threonine kinase activity // traceable author statement///0004697 // protein kinase C activity …	chr16:23847359-24231850 (+) // 95.49 // p12.2
229801_at	4.13451e-05	4.4821e-06	2.00813	up	PROSER2	254427			0005515 // protein binding // inferred from physical interaction	chr10:11912029-11912981 (+) // 83.96 // p14
238852_at	0.000349812	0.000139306	2.05036	down	PRRX1	5396	0000122 // negative regulation of transcription from RNA polymerase II promoter // inferred from electronic annotation///0002053 // positive regulation of mesenchymal cell proliferation // inferred from electronic annotation///0006355 // regulation of transcription, DNA-templated // inferred from electronic annotation///0007275 // multicellular organismal development // inferred from electronic a…	0005634 // nucleus // inferred from direct assay///0005730 // nucleolus // inferred from direct assay	0001105 // RNA polymerase II transcription coactivator activity // inferred from electronic annotation///0003677 // DNA binding // inferred from electronic annotation///0003713 // transcription coactivator activity // traceable author statement///0043565 // sequence-specific DNA binding // inferred from electronic annotation///0071837 // HMG box domain binding // inferred from electronic annotati…	chr1:170697581-170698153 (+) // 98.28 // q24.2
212805_at	0.000283247	0.000103401	2.13767	down	PRUNE2	158471	0006915 // apoptotic process // not recorded///0008152 // metabolic process // inferred from electronic annotation	0005737 // cytoplasm // inferred from electronic annotation///0016020 // membrane // inferred from electronic annotation///0016021 // integral component of membrane // inferred from electronic annotation	0016462 // pyrophosphatase activity // inferred from electronic annotation///0046872 // metal ion binding // inferred from electronic annotation	chr9:79226292-79320397 (-) // 93.31 // q21.2
211748_x_at	0.00192726	0.00137723	2.11724	down	PTGDS	5730	0001516 // prostaglandin biosynthetic process // inferred from direct assay///0001516 // prostaglandin biosynthetic process // inferred from sequence or structural similarity///0006629 // lipid metabolic process // inferred from electronic annotation///0006631 // fatty acid metabolic process // inferred from electronic annotation///0006633 // fatty acid biosynthetic process // inferred from elect…	0005576 // extracellular region // inferred from direct assay///0005615 // extracellular space // inferred from direct assay///0005634 // nucleus // inferred from electronic annotation///0005737 // cytoplasm // inferred from electronic annotation///0005783 // endoplasmic reticulum // inferred from electronic annotation///0005789 // endoplasmic reticulum membrane // traceable author statement///00…	0004667 // prostaglandin-D synthase activity // inferred from direct assay///0004667 // prostaglandin-D synthase activity // inferred from sequence or structural similarity///0005215 // transporter activity // inferred from sequence or structural similarity///0005501 // retinoid binding // inferred from sequence or structural similarity///0005504 // fatty acid binding // inferred from direct assa…	chr9:139872021-139876193 (+) // 95.74 // q34.3
212187_x_at	0.00154023	0.00107339	2.17379	down	PTGDS	5730	0001516 // prostaglandin biosynthetic process // inferred from direct assay///0001516 // prostaglandin biosynthetic process // inferred from sequence or structural similarity///0006629 // lipid metabolic process // inferred from electronic annotation///0006631 // fatty acid metabolic process // inferred from electronic annotation///0006633 // fatty acid biosynthetic process // inferred from elect…	0005576 // extracellular region // inferred from direct assay///0005615 // extracellular space // inferred from direct assay///0005634 // nucleus // inferred from electronic annotation///0005737 // cytoplasm // inferred from electronic annotation///0005783 // endoplasmic reticulum // inferred from electronic annotation///0005789 // endoplasmic reticulum membrane // traceable author statement///00…	0004667 // prostaglandin-D synthase activity // inferred from direct assay///0004667 // prostaglandin-D synthase activity // inferred from sequence or structural similarity///0005215 // transporter activity // inferred from sequence or structural similarity///0005501 // retinoid binding // inferred from sequence or structural similarity///0005504 // fatty acid binding // inferred from direct assa…	chr9:139871956-139876193 (+) // 81.04 // q34.3
208131_s_at	0.000597976	0.000300311	2.13488	down	PTGIS	5740	0001516 // prostaglandin biosynthetic process // inferred from direct assay///0006629 // lipid metabolic process // inferred from electronic annotation///0006631 // fatty acid metabolic process // inferred from electronic annotation///0006633 // fatty acid biosynthetic process // inferred from electronic annotation///0006690 // icosanoid metabolic process // traceable author statement///0006693 /…	0005615 // extracellular space // inferred from sequence or structural similarity///0005634 // nucleus // inferred from direct assay///0005737 // cytoplasm // inferred from electronic annotation///0005783 // endoplasmic reticulum // inferred from direct assay///0005789 // endoplasmic reticulum membrane // traceable author statement///0005901 // caveola // inferred from direct assay///0016020 // m…	0004497 // monooxygenase activity // inferred from electronic annotation///0005506 // iron ion binding // inferred from electronic annotation///0005515 // protein binding // inferred from physical interaction///0008116 // prostaglandin-I synthase activity // inferred from direct assay///0016705 // oxidoreductase activity, acting on paired donors, with incorporation or reduction of molecular oxyge…	chr20:48120413-48184707 (-) // 67.3 // q13.13
204469_at	0.00368537	0.00326139	3.38984	up	PTPRZ1	5803	0002244 // hematopoietic progenitor cell differentiation // inferred from electronic annotation///0006470 // protein dephosphorylation // traceable author statement///0007409 // axonogenesis // inferred from electronic annotation///0007417 // central nervous system development // traceable author statement///0007611 // learning or memory // inferred from sequence or structural similarity///001631…	0005576 // extracellular region // inferred from electronic annotation///0005578 // proteinaceous extracellular matrix // inferred from electronic annotation///0005886 // plasma membrane // inferred from electronic annotation///0005887 // integral component of plasma membrane // traceable author statement///0016020 // membrane // inferred from electronic annotation///0016021 // integral component…	0004721 // phosphoprotein phosphatase activity // inferred from electronic annotation///0004725 // protein tyrosine phosphatase activity // inferred from sequence or structural similarity///0005001 // transmembrane receptor protein tyrosine phosphatase activity // traceable author statement///0005515 // protein binding // inferred from physical interaction///0016787 // hydrolase activity // infer…	chr7:121513406-121702088 (+) // 98.26 // q31.32
223540_at	1.74808e-05	1.04421e-06	2.31909	up	PVRL4	81607	0007155 // cell adhesion // inferred from electronic annotation///0007156 // homophilic cell adhesion via plasma membrane adhesion molecules // not recorded///0007157 // heterophilic cell-cell adhesion via plasma membrane cell adhesion molecules // not recorded///0008037 // cell recognition // not recorded///0016032 // viral process // inferred from electronic annotation///0034329 // cell junctio…	0005576 // extracellular region // inferred from electronic annotation///0005886 // plasma membrane // traceable author statement///0005887 // integral component of plasma membrane // not recorded///0005912 // adherens junction // inferred from electronic annotation///0005913 // cell-cell adherens junction // not recorded///0016020 // membrane // inferred from electronic annotation///0016021 // i…	0001618 // virus receptor activity // inferred from electronic annotation///0004872 // receptor activity // not recorded///0005102 // receptor binding // not recorded///0005515 // protein binding // inferred from physical interaction///0042803 // protein homodimerization activity // not recorded///0050839 // cell adhesion molecule binding // not recorded	chr1:161041495-161059202 (-) // 89.78 // q23.3
205924_at	0.000528233	0.000253951	2.46746	up	RAB3B	5865	0006810 // transport // inferred from electronic annotation///0006886 // intracellular protein transport // not recorded///0006904 // vesicle docking involved in exocytosis // not recorded///0006913 // nucleocytoplasmic transport // inferred from electronic annotation///0007165 // signal transduction // inferred from electronic annotation///0007264 // small GTPase mediated signal transduction // …	0005622 // intracellular // inferred from electronic annotation///0005737 // cytoplasm // inferred from direct assay///0005768 // endosome // not recorded///0005829 // cytosol // inferred from electronic annotation///0005886 // plasma membrane // not recorded///0008021 // synaptic vesicle // not recorded///0016020 // membrane // inferred from electronic annotation///0030141 // secretory granule /…	0000166 // nucleotide binding // inferred from electronic annotation///0003924 // GTPase activity // inferred from direct assay///0005515 // protein binding // inferred from physical interaction///0005525 // GTP binding // inferred from electronic annotation///0019003 // GDP binding // inferred from direct assay///0031489 // myosin V binding // inferred from physical interaction	chr1:52384836-52456348 (-) // 89.52 // p32.3
227123_at	0.000665199	0.000348788	2.68388	up	RAB3B	5865	0006810 // transport // inferred from electronic annotation///0006886 // intracellular protein transport // not recorded///0006904 // vesicle docking involved in exocytosis // not recorded///0006913 // nucleocytoplasmic transport // inferred from electronic annotation///0007165 // signal transduction // inferred from electronic annotation///0007264 // small GTPase mediated signal transduction // …	0005622 // intracellular // inferred from electronic annotation///0005737 // cytoplasm // inferred from direct assay///0005768 // endosome // not recorded///0005829 // cytosol // inferred from electronic annotation///0005886 // plasma membrane // not recorded///0008021 // synaptic vesicle // not recorded///0016020 // membrane // inferred from electronic annotation///0030141 // secretory granule /…	0000166 // nucleotide binding // inferred from electronic annotation///0003924 // GTPase activity // inferred from direct assay///0005515 // protein binding // inferred from physical interaction///0005525 // GTP binding // inferred from electronic annotation///0019003 // GDP binding // inferred from direct assay///0031489 // myosin V binding // inferred from physical interaction	chr1:52373627-52376341 (-) // 81.85 // p32.3
239202_at	0.000881044	0.000512643	2.34984	up	RAB3B	5865	0006810 // transport // inferred from electronic annotation///0006886 // intracellular protein transport // not recorded///0006904 // vesicle docking involved in exocytosis // not recorded///0006913 // nucleocytoplasmic transport // inferred from electronic annotation///0007165 // signal transduction // inferred from electronic annotation///0007264 // small GTPase mediated signal transduction // …	0005622 // intracellular // inferred from electronic annotation///0005737 // cytoplasm // inferred from direct assay///0005768 // endosome // not recorded///0005829 // cytosol // inferred from electronic annotation///0005886 // plasma membrane // not recorded///0008021 // synaptic vesicle // not recorded///0016020 // membrane // inferred from electronic annotation///0030141 // secretory granule /…	0000166 // nucleotide binding // inferred from electronic annotation///0003924 // GTPase activity // inferred from direct assay///0005515 // protein binding // inferred from physical interaction///0005525 // GTP binding // inferred from electronic annotation///0019003 // GDP binding // inferred from direct assay///0031489 // myosin V binding // inferred from physical interaction	chr1:52383776-52384381 (-) // 54.63 // p32.3
210127_at	0.000488879	0.00022916	2.93576	up	RAB6B	51560	0006810 // transport // inferred from electronic annotation///0006886 // intracellular protein transport // not recorded///0006890 // retrograde vesicle-mediated transport, Golgi to ER // not recorded///0006890 // retrograde vesicle-mediated transport, Golgi to ER // non-traceable author statement///0006891 // intra-Golgi vesicle-mediated transport // not recorded///0006913 // nucleocytoplasmic t…	0000139 // Golgi membrane // inferred from electronic annotation///0005622 // intracellular // inferred from electronic annotation///0005794 // Golgi apparatus // not recorded///0005794 // Golgi apparatus // non-traceable author statement///0016020 // membrane // inferred from electronic annotation///0016023 // cytoplasmic membrane-bounded vesicle // inferred from electronic annotation///0031410 …	0000166 // nucleotide binding // inferred from electronic annotation///0003924 // GTPase activity // not recorded///0003924 // GTPase activity // non-traceable author statement///0005515 // protein binding // inferred from physical interaction///0005525 // GTP binding // inferred from electronic annotation///0031489 // myosin V binding // inferred from physical interaction	chr3:133547365-133614661 (-) // 86.3 // q22.1
206391_at	0.000229248	7.56748e-05	2.29934	down	RARRES1	5918	0008285 // negative regulation of cell proliferation // inferred from electronic annotation	0016020 // membrane // inferred from electronic annotation///0016021 // integral component of membrane // inferred from electronic annotation///0070062 // extracellular exosome // inferred from direct assay		chr3:158422441-158450231 (-) // 94.56 // q25.32
206392_s_at	0.000225632	7.33803e-05	2.55265	down	RARRES1	5918	0008285 // negative regulation of cell proliferation // inferred from electronic annotation	0016020 // membrane // inferred from electronic annotation///0016021 // integral component of membrane // inferred from electronic annotation///0070062 // extracellular exosome // inferred from direct assay		chr3:158422441-158450231 (-) // 94.56 // q25.32
221872_at	0.000176781	4.87969e-05	2.48801	down	RARRES1	5918	0008285 // negative regulation of cell proliferation // inferred from electronic annotation	0016020 // membrane // inferred from electronic annotation///0016021 // integral component of membrane // inferred from electronic annotation///0070062 // extracellular exosome // inferred from direct assay		chr3:158414891-158428638 (-) // 80.64 // q25.32
210335_at	0.00044249	0.000198854	2.53234	up	RASSF9	9182	0006605 // protein targeting // non-traceable author statement///0007165 // signal transduction // inferred from electronic annotation///0016197 // endosomal transport // non-traceable author statement	0005768 // endosome // inferred from direct assay///0005829 // cytosol // inferred from direct assay///0012510 // trans-Golgi network transport vesicle membrane // inferred from direct assay///0070062 // extracellular exosome // inferred from direct assay	0005215 // transporter activity // non-traceable author statement///0005515 // protein binding // inferred from physical interaction	chr12:86198396-86230083 (-) // 98.74 // q21.31
241470_x_at	0.0010825	0.000682089	2.28388	up	RASSF9	9182	0006605 // protein targeting // non-traceable author statement///0007165 // signal transduction // inferred from electronic annotation///0016197 // endosomal transport // non-traceable author statement	0005768 // endosome // inferred from direct assay///0005829 // cytosol // inferred from direct assay///0012510 // trans-Golgi network transport vesicle membrane // inferred from direct assay///0070062 // extracellular exosome // inferred from direct assay	0005215 // transporter activity // non-traceable author statement///0005515 // protein binding // inferred from physical interaction	chr12:86194480-86194775 (-) // 88.26 // q21.31
225763_at	0.000198037	5.69575e-05	2.01287	down	RCSD1	92241	0003009 // skeletal muscle contraction // inferred from sequence or structural similarity///0071474 // cellular hyperosmotic response // inferred from direct assay	0005884 // actin filament // inferred by curator	0051015 // actin filament binding // inferred from physical interaction	chr1:167599494-167675479 (+) // 95.39 // q24.2
236293_at	0.000175216	4.72928e-05	2.04019	down	RHOH	399	0006355 // regulation of transcription, DNA-templated // non-traceable author statement///0007165 // signal transduction // inferred from electronic annotation///0007264 // small GTPase mediated signal transduction // traceable author statement///0015031 // protein transport // inferred from electronic annotation///0030217 // T cell differentiation // non-traceable author statement///0034260 // n…	0001772 // immunological synapse // inferred from electronic annotation///0005622 // intracellular // inferred from electronic annotation///0005737 // cytoplasm // inferred from direct assay///0005829 // cytosol // traceable author statement///0005886 // plasma membrane // traceable author statement///0016020 // membrane // inferred from electronic annotation	0000166 // nucleotide binding // inferred from electronic annotation///0005095 // GTPase inhibitor activity // non-traceable author statement///0005515 // protein binding // inferred from physical interaction///0005525 // GTP binding // inferred from direct assay///0017048 // Rho GTPase binding // non-traceable author statement///0019210 // kinase inhibitor activity // inferred from direct assay	chr4:40201963-40202986 (+) // 90.65 // p14
235489_at	0.000159795	4.03023e-05	2.09872	down	RHOJ	57381	0007165 // signal transduction // inferred from electronic annotation///0007264 // small GTPase mediated signal transduction // traceable author statement///0007266 // Rho protein signal transduction // inferred from electronic annotation///0008152 // metabolic process // non-traceable author statement///0008360 // regulation of cell shape // inferred from electronic annotation///0015031 // prote…	0005622 // intracellular // inferred from electronic annotation///0005829 // cytosol // traceable author statement///0005886 // plasma membrane // traceable author statement///0016020 // membrane // inferred from electronic annotation///0070062 // extracellular exosome // inferred from direct assay	0000166 // nucleotide binding // inferred from electronic annotation///0003924 // GTPase activity // non-traceable author statement///0005515 // protein binding // inferred from physical interaction///0005525 // GTP binding // inferred from electronic annotation	chr14:63758094-63758823 (+) // 98.12 // q23.2
203485_at	7.33307e-05	1.10321e-05	2.26049	down	RTN1	6252	0030182 // neuron differentiation // inferred from expression pattern	0005783 // endoplasmic reticulum // inferred from electronic annotation///0005789 // endoplasmic reticulum membrane // inferred from direct assay///0012505 // endomembrane system // ---///0016020 // membrane // inferred from electronic annotation///0016021 // integral component of membrane // inferred from electronic annotation///0030176 // integral component of endoplasmic reticulum membrane // …	0005515 // protein binding // inferred from physical interaction	chr14:60062713-60337470 (-) // 99.94 // q23.1
205529_s_at	0.000105263	2.00279e-05	2.0509	down	RUNX1T1	862	0006091 // generation of precursor metabolites and energy // traceable author statement///0006351 // transcription, DNA-templated // inferred from electronic annotation///0006355 // regulation of transcription, DNA-templated // inferred from electronic annotation///0045444 // fat cell differentiation // inferred from electronic annotation///0045892 // negative regulation of transcription, DNA-tem…	0005634 // nucleus // inferred from electronic annotation///0005634 // nucleus // ---///0005654 // nucleoplasm // inferred from direct assay///0005737 // cytoplasm // inferred from direct assay///0005739 // mitochondrion // inferred from direct assay///0016363 // nuclear matrix // inferred from direct assay	0003677 // DNA binding // inferred from electronic annotation///0003700 // transcription factor activity, sequence-specific DNA binding // inferred from electronic annotation///0003714 // transcription corepressor activity // not recorded///0003714 // transcription corepressor activity // traceable author statement///0005515 // protein binding // inferred from physical interaction///0042802 // id…	chr8:92971151-93075191 (-) // 96.18 // q21.3
228827_at	0.000102271	1.92324e-05	2.01662	down	RUNX1T1	862	0006091 // generation of precursor metabolites and energy // traceable author statement///0006351 // transcription, DNA-templated // inferred from electronic annotation///0006355 // regulation of transcription, DNA-templated // inferred from electronic annotation///0045444 // fat cell differentiation // inferred from electronic annotation///0045892 // negative regulation of transcription, DNA-tem…	0005634 // nucleus // inferred from electronic annotation///0005634 // nucleus // ---///0005654 // nucleoplasm // inferred from direct assay///0005737 // cytoplasm // inferred from direct assay///0005739 // mitochondrion // inferred from direct assay///0016363 // nuclear matrix // inferred from direct assay	0003677 // DNA binding // inferred from electronic annotation///0003700 // transcription factor activity, sequence-specific DNA binding // inferred from electronic annotation///0003714 // transcription corepressor activity // not recorded///0003714 // transcription corepressor activity // traceable author statement///0005515 // protein binding // inferred from physical interaction///0042802 // id…	chr8:92968527-92970554 (-) // 89.93 // q21.3
220793_at	0.000829449	0.000466106	2.07644	up	SAGE1	55511		0005634 // nucleus // inferred from direct assay///0005654 // nucleoplasm // inferred from direct assay		chrX:134978398-134995219 (+) // 93.74 // q26.3
229839_at	0.00142312	0.000958266	2.15661	down	SCARA5	286133	0006810 // transport // inferred from electronic annotation///0006811 // ion transport // inferred from electronic annotation///0006879 // cellular iron ion homeostasis // inferred from sequence or structural similarity///0006897 // endocytosis // inferred from sequence or structural similarity///0006898 // receptor-mediated endocytosis // traceable author statement///0010468 // regulation of gen…	0005886 // plasma membrane // inferred from electronic annotation///0005887 // integral component of plasma membrane // inferred from sequence or structural similarity///0009986 // cell surface // inferred from electronic annotation///0016020 // membrane // inferred from electronic annotation///0016021 // integral component of membrane // inferred from electronic annotation	0005044 // scavenger receptor activity // inferred from electronic annotation///0005515 // protein binding // inferred from electronic annotation///0070287 // ferritin receptor activity // inferred from sequence or structural similarity	chr8:27727398-27727784 (-) // 89.63 // p21.1
1569225_a_at	0.000241829	8.55423e-05	2.04341	down	SCML4	256380	0006351 // transcription, DNA-templated // inferred from electronic annotation///0006355 // regulation of transcription, DNA-templated // inferred from electronic annotation	0005634 // nucleus // inferred from electronic annotation	0003677 // DNA binding // inferred from electronic annotation///0005515 // protein binding // inferred from electronic annotation	chr6:108025874-108053600 (-) // 94.28 // q21
214433_s_at	0.00326132	0.00284284	2.10026	down	SELENBP1	8991	0006810 // transport // inferred from electronic annotation///0015031 // protein transport // inferred from electronic annotation	0005615 // extracellular space // inferred from direct assay///0005634 // nucleus // inferred from electronic annotation///0005730 // nucleolus // inferred from direct assay///0005737 // cytoplasm // inferred from electronic annotation///0005829 // cytosol // inferred from electronic annotation///0016020 // membrane // inferred from electronic annotation///0070062 // extracellular exosome // infe…	0005515 // protein binding // inferred from physical interaction///0008430 // selenium binding // inferred from electronic annotation	chr1:151336796-151345191 (-) // 98.5 // q21.3
229620_at	0.00023182	7.79571e-05	2.08457	down	SEPP1	6414	0001887 // selenium compound metabolic process // inferred from electronic annotation///0006979 // response to oxidative stress // traceable author statement///0007420 // brain development // inferred from electronic annotation///0007626 // locomotory behavior // inferred from electronic annotation///0009791 // post-embryonic development // inferred from electronic annotation///0019953 // sexual …	0005576 // extracellular region // non-traceable author statement///0005615 // extracellular space // inferred from electronic annotation///0070062 // extracellular exosome // inferred from direct assay	0008430 // selenium binding // inferred from electronic annotation	chr5:42805301-42806470 (-) // 92.7 // p12
204855_at	0.00192726	0.00137718	3.45969	up	SERPINB5	5268	0002009 // morphogenesis of an epithelium // inferred from electronic annotation///0006928 // movement of cell or subcellular component // traceable author statement///0010951 // negative regulation of endopeptidase activity // not recorded///0030198 // extracellular matrix organization // inferred from electronic annotation///0050678 // regulation of epithelial cell proliferation // inferred fro…	0005576 // extracellular region // inferred from electronic annotation///0005615 // extracellular space // not recorded///0005737 // cytoplasm // inferred from direct assay///0070062 // extracellular exosome // inferred from direct assay	0004867 // serine-type endopeptidase inhibitor activity // not recorded///0005515 // protein binding // inferred from physical interaction	chr18:61144218-61172317 (+) // 86.52 // q21.33
223121_s_at	0.000888693	0.000524958	2.12771	down	SFRP2	6423	0001569 // patterning of blood vessels // inferred from sequence or structural similarity///0001756 // somitogenesis // inferred from electronic annotation///0001843 // neural tube closure // inferred from electronic annotation///0002063 // chondrocyte development // inferred from electronic annotation///0003151 // outflow tract morphogenesis // inferred from mutant phenotype///0003214 // cardiac…	0005576 // extracellular region // inferred from electronic annotation///0005615 // extracellular space // inferred from direct assay///0005615 // extracellular space // inferred from sequence or structural similarity///0016021 // integral component of membrane // not recorded///0031012 // extracellular matrix // inferred from sequence or structural similarity	0001968 // fibronectin binding // inferred from sequence or structural similarity///0004930 // G-protein coupled receptor activity // not recorded///0005178 // integrin binding // inferred from sequence or structural similarity///0005515 // protein binding // inferred from electronic annotation///0010577 // metalloenzyme activator activity // inferred from electronic annotation///0017147 // Wnt-p…	chr4:154701742-154710227 (-) // 96.13 // q31.3
223122_s_at	0.00118186	0.000755655	2.04792	down	SFRP2	6423	0001569 // patterning of blood vessels // inferred from sequence or structural similarity///0001756 // somitogenesis // inferred from electronic annotation///0001843 // neural tube closure // inferred from electronic annotation///0002063 // chondrocyte development // inferred from electronic annotation///0003151 // outflow tract morphogenesis // inferred from mutant phenotype///0003214 // cardiac…	0005576 // extracellular region // inferred from electronic annotation///0005615 // extracellular space // inferred from direct assay///0005615 // extracellular space // inferred from sequence or structural similarity///0016021 // integral component of membrane // not recorded///0031012 // extracellular matrix // inferred from sequence or structural similarity	0001968 // fibronectin binding // inferred from sequence or structural similarity///0004930 // G-protein coupled receptor activity // not recorded///0005178 // integrin binding // inferred from sequence or structural similarity///0005515 // protein binding // inferred from electronic annotation///0010577 // metalloenzyme activator activity // inferred from electronic annotation///0017147 // Wnt-p…	chr4:154701741-154710224 (-) // 99.85 // q31.3
204051_s_at	0.000884221	0.000518404	2.39294	down	SFRP4	6424	0002092 // positive regulation of receptor internalization // inferred from direct assay///0007275 // multicellular organismal development // inferred from electronic annotation///0008285 // negative regulation of cell proliferation // inferred from mutant phenotype///0009725 // response to hormone // non-traceable author statement///0010628 // positive regulation of gene expression // inferred f…	0005576 // extracellular region // inferred from electronic annotation///0005615 // extracellular space // inferred from direct assay///0005634 // nucleus // inferred from direct assay///0005737 // cytoplasm // inferred from direct assay///0009986 // cell surface // inferred from direct assay///0016021 // integral component of membrane // not recorded	0004930 // G-protein coupled receptor activity // not recorded///0005515 // protein binding // inferred from physical interaction///0017147 // Wnt-protein binding // not recorded///0042813 // Wnt-activated receptor activity // not recorded	chr7:37945538-37956418 (-) // 86.41 // p14.1
204052_s_at	0.0015063	0.00103963	2.4045	down	SFRP4	6424	0002092 // positive regulation of receptor internalization // inferred from direct assay///0007275 // multicellular organismal development // inferred from electronic annotation///0008285 // negative regulation of cell proliferation // inferred from mutant phenotype///0009725 // response to hormone // non-traceable author statement///0010628 // positive regulation of gene expression // inferred f…	0005576 // extracellular region // inferred from electronic annotation///0005615 // extracellular space // inferred from direct assay///0005634 // nucleus // inferred from direct assay///0005737 // cytoplasm // inferred from direct assay///0009986 // cell surface // inferred from direct assay///0016021 // integral component of membrane // not recorded	0004930 // G-protein coupled receptor activity // not recorded///0005515 // protein binding // inferred from physical interaction///0017147 // Wnt-protein binding // not recorded///0042813 // Wnt-activated receptor activity // not recorded	chr7:37945542-37956377 (-) // 86.52 // p14.1
227506_at	0.00209481	0.00153403	2.07486	up	SLC16A9	220963	0006810 // transport // inferred from electronic annotation///0015718 // monocarboxylic acid transport // not recorded///0034220 // ion transmembrane transport // not recorded///0046415 // urate metabolic process // inferred from mutant phenotype///0055085 // transmembrane transport // inferred from electronic annotation	0005886 // plasma membrane // inferred from electronic annotation///0016020 // membrane // inferred from electronic annotation///0016021 // integral component of membrane // not recorded	0005515 // protein binding // inferred from physical interaction///0008028 // monocarboxylic acid transmembrane transporter activity // not recorded///0015293 // symporter activity // inferred from electronic annotation	chr10:61410522-61413729 (-) // 87.07 // q21.2
205421_at	0.00249793	0.00197845	2.29737	down	SLC22A3	6581	0006810 // transport // inferred from electronic annotation///0006811 // ion transport // inferred from electronic annotation///0006855 // drug transmembrane transport // traceable author statement///0015695 // organic cation transport // inferred from direct assay///0015697 // quaternary ammonium group transport // inferred from direct assay///0015844 // monoamine transport // inferred from elec…	0005886 // plasma membrane // traceable author statement///0005887 // integral component of plasma membrane // traceable author statement///0016020 // membrane // traceable author statement///0016021 // integral component of membrane // inferred from electronic annotation	0005215 // transporter activity // inferred from electronic annotation///0005329 // dopamine transmembrane transporter activity // not recorded///0005515 // protein binding // inferred from physical interaction///0015075 // ion transmembrane transporter activity // inferred from electronic annotation///0015101 // organic cation transmembrane transporter activity // inferred from direct assay///00…	chr6:160769424-160873603 (+) // 99.0 // q25.3
201249_at	6.68639e-05	9.46745e-06	2.1593	up	SLC2A1	6513	0005975 // carbohydrate metabolic process // traceable author statement///0005989 // lactose biosynthetic process // traceable author statement///0006112 // energy reserve metabolic process // traceable author statement///0006461 // protein complex assembly // inferred from direct assay///0006766 // vitamin metabolic process // traceable author statement///0006767 // water-soluble vitamin metabol…	0000139 // Golgi membrane // traceable author statement///0001939 // female pronucleus // inferred from electronic annotation///0005622 // intracellular // inferred from electronic annotation///0005737 // cytoplasm // inferred from electronic annotation///0005829 // cytosol // inferred from electronic annotation///0005886 // plasma membrane // inferred from direct assay///0005886 // plasma membra…	0005215 // transporter activity // inferred from electronic annotation///0005351 // sugar:proton symporter activity // ---///0005355 // glucose transmembrane transporter activity // inferred from direct assay///0005355 // glucose transmembrane transporter activity // traceable author statement///0005515 // protein binding // inferred from physical interaction///0019900 // kinase binding // inferr…	chr1:43390962-43424588 (-) // 92.58 // p34.2
201250_s_at	8.19313e-06	2.00215e-07	3.57411	up	SLC2A1	6513	0005975 // carbohydrate metabolic process // traceable author statement///0005989 // lactose biosynthetic process // traceable author statement///0006112 // energy reserve metabolic process // traceable author statement///0006461 // protein complex assembly // inferred from direct assay///0006766 // vitamin metabolic process // traceable author statement///0006767 // water-soluble vitamin metabol…	0000139 // Golgi membrane // traceable author statement///0001939 // female pronucleus // inferred from electronic annotation///0005622 // intracellular // inferred from electronic annotation///0005737 // cytoplasm // inferred from electronic annotation///0005829 // cytosol // inferred from electronic annotation///0005886 // plasma membrane // inferred from direct assay///0005886 // plasma membra…	0005215 // transporter activity // inferred from electronic annotation///0005351 // sugar:proton symporter activity // ---///0005355 // glucose transmembrane transporter activity // inferred from direct assay///0005355 // glucose transmembrane transporter activity // traceable author statement///0005515 // protein binding // inferred from physical interaction///0019900 // kinase binding // inferr…	chr1:43391518-43424501 (-) // 97.58 // p34.2
236219_at	0.00332762	0.00291535	2.26932	up	SLC35G1	159371	0051480 // cytosolic calcium ion homeostasis // inferred from mutant phenotype///1990034 // calcium ion export from cell // inferred from mutant phenotype	0005783 // endoplasmic reticulum // inferred from electronic annotation///0005789 // endoplasmic reticulum membrane // inferred from direct assay///0005829 // cytosol // inferred from mutant phenotype///0005886 // plasma membrane // inferred from direct assay///0016020 // membrane // inferred from electronic annotation///0016021 // integral component of membrane // inferred from electronic annota…	0005515 // protein binding // inferred from physical interaction	chr10:95663131-95663577 (+) // 96.54 // q23.33
223748_at	0.00111692	0.000709193	2.32025	up	SLC4A11	83959	0006810 // transport // inferred from electronic annotation///0006811 // ion transport // inferred from electronic annotation///0006814 // sodium ion transport // inferred from direct assay///0006820 // anion transport // inferred from electronic annotation///0015701 // bicarbonate transport // inferred from direct assay///0015992 // proton transport // inferred from direct assay///0030003 // cel…	0005886 // plasma membrane // inferred from electronic annotation///0005887 // integral component of plasma membrane // not recorded///0016020 // membrane // inferred from electronic annotation///0016021 // integral component of membrane // inferred from electronic annotation///0016323 // basolateral plasma membrane // traceable author statement	0005215 // transporter activity // inferred from electronic annotation///0005272 // sodium channel activity // inferred from direct assay///0005452 // inorganic anion exchanger activity // inferred from electronic annotation///0015106 // bicarbonate transmembrane transporter activity // inferred from direct assay///0015252 // hydrogen ion channel activity // inferred from direct assay///0015293 /…	chr20:3208063-3218373 (-) // 98.53 // p13
215812_s_at	5.16265e-07	2.28436e-09	2.99591	up	SLC6A10P///SLC6A10PB///SLC6A8	6535///386757///653562	0006595 // polyamine metabolic process // traceable author statement///0006600 // creatine metabolic process // traceable author statement///0006810 // transport // traceable author statement///0006811 // ion transport // inferred from electronic annotation///0006814 // sodium ion transport // inferred from electronic annotation///0006836 // neurotransmitter transport // inferred from electronic …	0005886 // plasma membrane // traceable author statement///0005887 // integral component of plasma membrane // not recorded///0016020 // membrane // inferred from electronic annotation///0016021 // integral component of membrane // traceable author statement	0005308 // creatine transmembrane transporter activity // non-traceable author statement///0005309 // creatine:sodium symporter activity // inferred from electronic annotation///0005328 // neurotransmitter:sodium symporter activity // inferred from electronic annotation///0015293 // symporter activity // inferred from electronic annotation	chr16:33782984-33785296 (+) // 99.53 // p11.2///chrX:152958495-152960819 (+) // 97.11 // q28///chr16:32890026-32892339 (-) // 99.61 // p11.2
202219_at	8.19313e-06	2.3074e-07	3.33644	up	SLC6A8	6535	0006595 // polyamine metabolic process // traceable author statement///0006600 // creatine metabolic process // traceable author statement///0006810 // transport // traceable author statement///0006811 // ion transport // inferred from electronic annotation///0006814 // sodium ion transport // inferred from electronic annotation///0006836 // neurotransmitter transport // inferred from electronic …	0005886 // plasma membrane // traceable author statement///0005887 // integral component of plasma membrane // not recorded///0016020 // membrane // inferred from electronic annotation///0016021 // integral component of membrane // traceable author statement	0005308 // creatine transmembrane transporter activity // non-traceable author statement///0005309 // creatine:sodium symporter activity // inferred from electronic annotation///0005328 // neurotransmitter:sodium symporter activity // inferred from electronic annotation///0015293 // symporter activity // inferred from electronic annotation	chrX:152953391-152962040 (+) // 90.15 // q28
210854_x_at	2.1483e-06	1.42586e-08	3.48896	up	SLC6A8	6535	0006595 // polyamine metabolic process // traceable author statement///0006600 // creatine metabolic process // traceable author statement///0006810 // transport // traceable author statement///0006811 // ion transport // inferred from electronic annotation///0006814 // sodium ion transport // inferred from electronic annotation///0006836 // neurotransmitter transport // inferred from electronic …	0005886 // plasma membrane // traceable author statement///0005887 // integral component of plasma membrane // not recorded///0016020 // membrane // inferred from electronic annotation///0016021 // integral component of membrane // traceable author statement	0005308 // creatine transmembrane transporter activity // non-traceable author statement///0005309 // creatine:sodium symporter activity // inferred from electronic annotation///0005328 // neurotransmitter:sodium symporter activity // inferred from electronic annotation///0015293 // symporter activity // inferred from electronic annotation	chrX:152957685-152960849 (+) // 98.47 // q28
213843_x_at	4.06964e-06	3.60145e-08	3.42069	up	SLC6A8	6535	0006595 // polyamine metabolic process // traceable author statement///0006600 // creatine metabolic process // traceable author statement///0006810 // transport // traceable author statement///0006811 // ion transport // inferred from electronic annotation///0006814 // sodium ion transport // inferred from electronic annotation///0006836 // neurotransmitter transport // inferred from electronic …	0005886 // plasma membrane // traceable author statement///0005887 // integral component of plasma membrane // not recorded///0016020 // membrane // inferred from electronic annotation///0016021 // integral component of membrane // traceable author statement	0005308 // creatine transmembrane transporter activity // non-traceable author statement///0005309 // creatine:sodium symporter activity // inferred from electronic annotation///0005328 // neurotransmitter:sodium symporter activity // inferred from electronic annotation///0015293 // symporter activity // inferred from electronic annotation	chrX:152954013-152960911 (+) // 89.09 // q28
207528_s_at	0.00218994	0.00165214	2.07642	up	SLC7A11	23657	0003333 // amino acid transmembrane transport // inferred from electronic annotation///0006810 // transport // inferred from electronic annotation///0006811 // ion transport // traceable author statement///0006865 // amino acid transport // traceable author statement///0006979 // response to oxidative stress // inferred from electronic annotation///0007420 // brain development // inferred from el…	0005791 // rough endoplasmic reticulum // inferred from electronic annotation///0005856 // cytoskeleton // inferred from electronic annotation///0005886 // plasma membrane // traceable author statement///0005887 // integral component of plasma membrane // not recorded///0009986 // cell surface // inferred from direct assay///0016020 // membrane // inferred from electronic annotation///0016021 // …	0005515 // protein binding // inferred from physical interaction///0015171 // amino acid transmembrane transporter activity // inferred from electronic annotation///0015327 // cystine:glutamate antiporter activity // traceable author statement	chr4:139093008-139163458 (-) // 98.93 // q28.3
209921_at	0.00562331	0.00546364	2.36544	up	SLC7A11	23657	0003333 // amino acid transmembrane transport // inferred from electronic annotation///0006810 // transport // inferred from electronic annotation///0006811 // ion transport // traceable author statement///0006865 // amino acid transport // traceable author statement///0006979 // response to oxidative stress // inferred from electronic annotation///0007420 // brain development // inferred from el…	0005791 // rough endoplasmic reticulum // inferred from electronic annotation///0005856 // cytoskeleton // inferred from electronic annotation///0005886 // plasma membrane // traceable author statement///0005887 // integral component of plasma membrane // not recorded///0009986 // cell surface // inferred from direct assay///0016020 // membrane // inferred from electronic annotation///0016021 // …	0005515 // protein binding // inferred from physical interaction///0015171 // amino acid transmembrane transporter activity // inferred from electronic annotation///0015327 // cystine:glutamate antiporter activity // traceable author statement	chr4:139085249-139163358 (-) // 99.05 // q28.3
217678_at	0.00447807	0.00414123	2.58441	up	SLC7A11	23657	0003333 // amino acid transmembrane transport // inferred from electronic annotation///0006810 // transport // inferred from electronic annotation///0006811 // ion transport // traceable author statement///0006865 // amino acid transport // traceable author statement///0006979 // response to oxidative stress // inferred from electronic annotation///0007420 // brain development // inferred from el…	0005791 // rough endoplasmic reticulum // inferred from electronic annotation///0005856 // cytoskeleton // inferred from electronic annotation///0005886 // plasma membrane // traceable author statement///0005887 // integral component of plasma membrane // not recorded///0009986 // cell surface // inferred from direct assay///0016020 // membrane // inferred from electronic annotation///0016021 // …	0005515 // protein binding // inferred from physical interaction///0015171 // amino acid transmembrane transporter activity // inferred from electronic annotation///0015327 // cystine:glutamate antiporter activity // traceable author statement	chr4:139088320-139089367 (-) // 57.81 // q28.3
225516_at	0.000616892	0.000320729	2.31451	down	SLC7A2	6542	0002537 // nitric oxide production involved in inflammatory response // inferred from electronic annotation///0003333 // amino acid transmembrane transport // inferred from electronic annotation///0006520 // cellular amino acid metabolic process // traceable author statement///0006809 // nitric oxide biosynthetic process // inferred from electronic annotation///0006810 // transport // traceable a…	0005886 // plasma membrane // traceable author statement///0005887 // integral component of plasma membrane // traceable author statement///0016020 // membrane // traceable author statement///0016021 // integral component of membrane // inferred from electronic annotation	0000064 // L-ornithine transmembrane transporter activity // not recorded///0005289 // high-affinity arginine transmembrane transporter activity // inferred from electronic annotation///0005292 // high-affinity lysine transmembrane transporter activity // inferred from electronic annotation///0015171 // amino acid transmembrane transporter activity // inferred from electronic annotation///0015174…	chr8:17425131-17428025 (+) // 84.49 // p22
202508_s_at	4.13451e-05	4.43504e-06	2.43477	down	SNAP25	6616	0001504 // neurotransmitter uptake // non-traceable author statement///0006112 // energy reserve metabolic process // traceable author statement///0007268 // synaptic transmission // non-traceable author statement///0007268 // synaptic transmission // traceable author statement///0007269 // neurotransmitter secretion // traceable author statement///0007626 // locomotory behavior // inferred from …	0005737 // cytoplasm // inferred from sequence or structural similarity///0005802 // trans-Golgi network // inferred from electronic annotation///0005829 // cytosol // traceable author statement///0005886 // plasma membrane // not recorded///0005886 // plasma membrane // traceable author statement///0008076 // voltage-gated potassium channel complex // inferred from sequence or structural similar…	0000149 // SNARE binding // inferred from electronic annotation///0005484 // SNAP receptor activity // not recorded///0005515 // protein binding // inferred from physical interaction///0017075 // syntaxin-1 binding // inferred from physical interaction///0048306 // calcium-dependent protein binding // inferred from sequence or structural similarity	chr20:10199489-10288065 (+) // 95.99 // p12.2
218087_s_at	0.000175066	4.68651e-05	2.30989	down	SORBS1	10580	0006810 // transport // inferred from electronic annotation///0006936 // muscle contraction // traceable author statement///0007015 // actin filament organization // inferred from electronic annotation///0007160 // cell-matrix adhesion // traceable author statement///0008286 // insulin receptor signaling pathway // inferred from sequence or structural similarity///0009967 // positive regulation o…	0001725 // stress fiber // inferred from sequence or structural similarity///0005634 // nucleus // inferred from direct assay///0005654 // nucleoplasm // inferred from direct assay///0005737 // cytoplasm // inferred from direct assay///0005813 // centrosome // inferred from direct assay///0005829 // cytosol // inferred from sequence or structural similarity///0005829 // cytosol // traceable autho…	0003779 // actin binding // traceable author statement///0005070 // SH3/SH2 adaptor activity // inferred by curator///0005070 // SH3/SH2 adaptor activity // inferred from sequence or structural similarity///0005158 // insulin receptor binding // inferred from direct assay///0005515 // protein binding // inferred from physical interaction///0008092 // cytoskeletal protein binding // traceable auth…	chr10:97071530-97321135 (-) // 99.43 // q24.1
225728_at	0.000239434	8.1577e-05	2.28203	down	SORBS2	8470	0006606 // protein import into nucleus // inferred from electronic annotation///0006606 // protein import into nucleus // non-traceable author statement///0006810 // transport // inferred from electronic annotation///0006886 // intracellular protein transport // inferred from electronic annotation///0007015 // actin filament organization // inferred from electronic annotation///0007155 // cell ad…	0005634 // nucleus // non-traceable author statement///0005635 // nuclear envelope // ---///0005737 // cytoplasm // inferred from electronic annotation///0005737 // cytoplasm // inferred from direct assay///0005829 // cytosol // ---///0005886 // plasma membrane // inferred from electronic annotation///0005925 // focal adhesion // inferred from electronic annotation///0015629 // actin cytoskeleton…	0005200 // structural constituent of cytoskeleton // traceable author statement///0005515 // protein binding // inferred from physical interaction///0008093 // cytoskeletal adaptor activity // traceable author statement///0008307 // structural constituent of muscle // traceable author statement///0008536 // Ran GTPase binding // inferred from electronic annotation///0008565 // protein transporter…	chr4:186506597-186508184 (-) // 86.55 // q35.1
213721_at	0.000979227	0.000597935	2.78415	up	SOX2	6657	0000122 // negative regulation of transcription from RNA polymerase II promoter // inferred from sequence or structural similarity///0001649 // osteoblast differentiation // inferred from direct assay///0001654 // eye development // inferred from expression pattern///0001708 // cell fate specification // inferred from electronic annotation///0001714 // endodermal cell fate specification // inferr…	0005634 // nucleus // inferred by curator///0005634 // nucleus // inferred from direct assay///0005634 // nucleus // non-traceable author statement///0005654 // nucleoplasm // inferred from direct assay///0005654 // nucleoplasm // traceable author statement///0005667 // transcription factor complex // traceable author statement///0005737 // cytoplasm // inferred from direct assay///0005829 // cyt…	0000976 // transcription regulatory region sequence-specific DNA binding // inferred from electronic annotation///0000981 // RNA polymerase II transcription factor activity, sequence-specific DNA binding // inferred from electronic annotation///0001077 // transcriptional activator activity, RNA polymerase II core promoter proximal region sequence-specific binding // inferred from electronic annot…	chr3:181429702-181431218 (+) // 92.28 // q26.33
231898_x_at	0.00122751	0.000798427	3.6405	up	SOX2-OT	347689				chr3:181328333-181460258 (+) // 97.32 // q26.33
237885_at	0.000292966	0.000110186	2.40984	up	SOX21-AS1	100507533				chr13:95366527-95367002 (+) // 93.8 // q32.1
225252_at	0.00418395	0.0038322	2.02662	up	SRXN1	140809	0006979 // response to oxidative stress // inferred from direct assay///0055114 // oxidation-reduction process // inferred from electronic annotation	0005737 // cytoplasm // inferred from electronic annotation///0005829 // cytosol // inferred from direct assay	0000166 // nucleotide binding // inferred from electronic annotation///0005524 // ATP binding // inferred from electronic annotation///0016209 // antioxidant activity // inferred from electronic annotation///0016491 // oxidoreductase activity // inferred from electronic annotation///0016667 // oxidoreductase activity, acting on a sulfur group of donors // inferred from direct assay///0032542 // s…	chr20:627269-633814 (-) // 49.12 // p13
204542_at	0.00142844	0.000967043	2.0386	up	ST6GALNAC2	10610	0001574 // ganglioside biosynthetic process // not recorded///0006486 // protein glycosylation // inferred from electronic annotation///0006488 // dolichol-linked oligosaccharide biosynthetic process // traceable author statement///0006493 // protein O-linked glycosylation // traceable author statement///0009311 // oligosaccharide metabolic process // not recorded///0016266 // O-glycan processing…	0000139 // Golgi membrane // traceable author statement///0005794 // Golgi apparatus // inferred from electronic annotation///0016020 // membrane // inferred from electronic annotation///0016021 // integral component of membrane // inferred from electronic annotation///0030173 // integral component of Golgi membrane // inferred from electronic annotation	0008373 // sialyltransferase activity // not recorded///0016740 // transferase activity // inferred from electronic annotation///0016757 // transferase activity, transferring glycosyl groups // inferred from electronic annotation	chr17:74561460-74581929 (-) // 98.9 // q25.1
225987_at	0.00447807	0.0041395	2.17007	down	STEAP4	79689	0006810 // transport // inferred from electronic annotation///0006811 // ion transport // inferred from electronic annotation///0015677 // copper ion import // not recorded///0045444 // fat cell differentiation // inferred from sequence or structural similarity///0055072 // iron ion homeostasis // inferred from electronic annotation///0055114 // oxidation-reduction process // not recorded///00974…	0000139 // Golgi membrane // inferred from electronic annotation///0005768 // endosome // inferred from electronic annotation///0005794 // Golgi apparatus // inferred from electronic annotation///0005886 // plasma membrane // inferred from sequence or structural similarity///0005887 // integral component of plasma membrane // not recorded///0016020 // membrane // inferred from electronic annotati…	0008823 // cupric reductase activity // not recorded///0016491 // oxidoreductase activity // inferred from electronic annotation///0046872 // metal ion binding // inferred from electronic annotation///0052851 // ferric-chelate reductase (NADPH) activity // not recorded	chr7:87905743-87907059 (-) // 75.71 // q21.12
235852_at	0.00134785	0.00088863	2.02349	up	STON2	85439	0002244 // hematopoietic progenitor cell differentiation // inferred from electronic annotation///0006897 // endocytosis // inferred from electronic annotation///0030100 // regulation of endocytosis // inferred from sequence or structural similarity///0036465 // synaptic vesicle recycling // inferred from electronic annotation///0048488 // synaptic vesicle endocytosis // inferred from genetic int…	0005623 // cell // inferred from electronic annotation///0005730 // nucleolus // inferred from direct assay///0005737 // cytoplasm // inferred from direct assay///0008021 // synaptic vesicle // inferred from electronic annotation///0016020 // membrane // inferred from electronic annotation///0030054 // cell junction // inferred from electronic annotation///0030136 // clathrin-coated vesicle // in…	0005515 // protein binding // inferred from physical interaction	chr14:81728905-81729644 (-) // 63.02 // q31.1
211470_s_at	0.00209481	0.0015324	2.13057	down	SULT1C2	6819	0006805 // xenobiotic metabolic process // traceable author statement///0008152 // metabolic process // inferred from electronic annotation///0009308 // amine metabolic process // traceable author statement///0044281 // small molecule metabolic process // traceable author statement///0050427 // 3'-phosphoadenosine 5'-phosphosulfate metabolic process // traceable author statement///0051923 // sulf…	0005737 // cytoplasm // traceable author statement///0005829 // cytosol // traceable author statement///0070062 // extracellular exosome // inferred from direct assay	0005515 // protein binding // inferred from physical interaction///0008146 // sulfotransferase activity // inferred from direct assay///0016740 // transferase activity // inferred from electronic annotation	chr2:108905094-108925168 (+) // 92.56 // q12.3
223821_s_at	0.00215995	0.00161905	2.29758	up	SUSD4	55061	0002376 // immune system process // inferred from electronic annotation///0006958 // complement activation, classical pathway // inferred from electronic annotation///0030449 // regulation of complement activation // inferred from direct assay///0045087 // innate immune response // inferred from electronic annotation///0045957 // negative regulation of complement activation, alternative pathway /…	0005576 // extracellular region // inferred from electronic annotation///0016020 // membrane // inferred from electronic annotation///0016021 // integral component of membrane // inferred from electronic annotation		chr1:223408251-223537425 (-) // 95.12 // q41
225895_at	0.00221895	0.00167894	2.17772	down	SYNPO2	171024		0005634 // nucleus // inferred from sequence or structural similarity///0005737 // cytoplasm // inferred from electronic annotation///0005925 // focal adhesion // inferred from direct assay///0015629 // actin cytoskeleton // inferred from direct assay///0030018 // Z disc // inferred from sequence or structural similarity	0003779 // actin binding // inferred from electronic annotation///0005515 // protein binding // inferred from physical interaction///0051371 // muscle alpha-actinin binding // inferred from sequence or structural similarity///0071889 // 14-3-3 protein binding // inferred from sequence or structural similarity	chr4:119954054-119956974 (+) // 79.25 // q26
227662_at	0.0015063	0.00103975	2.89918	down	SYNPO2	171024		0005634 // nucleus // inferred from sequence or structural similarity///0005737 // cytoplasm // inferred from electronic annotation///0005925 // focal adhesion // inferred from direct assay///0015629 // actin cytoskeleton // inferred from direct assay///0030018 // Z disc // inferred from sequence or structural similarity	0003779 // actin binding // inferred from electronic annotation///0005515 // protein binding // inferred from physical interaction///0051371 // muscle alpha-actinin binding // inferred from sequence or structural similarity///0071889 // 14-3-3 protein binding // inferred from sequence or structural similarity	chr4:119981257-119982400 (+) // 98.79 // q26
205547_s_at	5.64578e-05	6.74495e-06	2.15511	down	TAGLN	6876	0007517 // muscle organ development // traceable author statement///0030855 // epithelial cell differentiation // inferred from direct assay	0005737 // cytoplasm // inferred from electronic annotation	0003779 // actin binding // inferred from electronic annotation///0005515 // protein binding // inferred from physical interaction///0051015 // actin filament binding // inferred from electronic annotation	chr11:117070085-117075476 (+) // 99.17 // q23.3
222634_s_at	3.64379e-05	2.90213e-06	2.00896	up	TBL1XR1	79718	0000122 // negative regulation of transcription from RNA polymerase II promoter // inferred from direct assay///0002021 // response to dietary excess // inferred from electronic annotation///0006325 // chromatin organization // traceable author statement///0006351 // transcription, DNA-templated // inferred from electronic annotation///0006355 // regulation of transcription, DNA-templated // infe…	0000118 // histone deacetylase complex // inferred from direct assay///0005634 // nucleus // inferred from direct assay///0005654 // nucleoplasm // traceable author statement///0005876 // spindle microtubule // inferred from direct assay///0016020 // membrane // inferred from electronic annotation///0016021 // integral component of membrane // inferred from electronic annotation///0017053 // tran…	0003677 // DNA binding // inferred from electronic annotation///0003714 // transcription corepressor activity // inferred from direct assay///0003714 // transcription corepressor activity // inferred from genetic interaction///0005515 // protein binding // inferred from physical interaction///0008013 // beta-catenin binding // inferred from physical interaction///0042393 // histone binding // inf…	chr3:176743211-176816332 (-) // 99.89 // q26.32
204653_at	0.00300406	0.00257305	2.18406	up	TFAP2A	7020	0000122 // negative regulation of transcription from RNA polymerase II promoter // inferred from direct assay///0001822 // kidney development // inferred from mutant phenotype///0003404 // optic vesicle morphogenesis // inferred from sequence or structural similarity///0003409 // optic cup structural organization // inferred from sequence or structural similarity///0006351 // transcription, DNA-t…	0005634 // nucleus // inferred from direct assay///0005634 // nucleus // inferred from mutant phenotype///0005654 // nucleoplasm // inferred from direct assay///0005737 // cytoplasm // inferred from direct assay///0005794 // Golgi apparatus // inferred from direct assay///0005813 // centrosome // inferred from direct assay///0005829 // cytosol // inferred from electronic annotation///0043231 // i…	0000976 // transcription regulatory region sequence-specific DNA binding // inferred from direct assay///0000978 // RNA polymerase II core promoter proximal region sequence-specific DNA binding // inferred from direct assay///0000979 // RNA polymerase II core promoter sequence-specific DNA binding // inferred from direct assay///0000981 // RNA polymerase II transcription factor activity, sequence…	chr6:10396919-10415485 (-) // 87.77 // p24.3
229385_s_at	0.000213488	6.87208e-05	2.12527	up	TINCR	257000				chr19:5558179-5559305 (-) // 70.15 // p13.3
219230_at	0.00575094	0.00566188	2.33169	down	TMEM100	55273	0001525 // angiogenesis // inferred from electronic annotation///0001570 // vasculogenesis // inferred from electronic annotation///0001701 // in utero embryonic development // inferred from electronic annotation///0003197 // endocardial cushion development // inferred from electronic annotation///0003198 // epithelial to mesenchymal transition involved in endocardial cushion formation // inferre…	0005737 // cytoplasm // inferred from electronic annotation///0005783 // endoplasmic reticulum // inferred from direct assay///0005886 // plasma membrane // inferred from direct assay///0016020 // membrane // inferred from electronic annotation///0016021 // integral component of membrane // inferred from electronic annotation///0043204 // perikaryon // inferred from direct assay///0048471 // peri…	0005515 // protein binding // inferred from physical interaction	chr17:53796989-53800142 (-) // 99.94 // q22
229302_at	0.00366174	0.00323237	2.04103	down	TMEM178A	130733		0016020 // membrane // inferred from electronic annotation///0016021 // integral component of membrane // inferred from electronic annotation		chr2:39944567-39945101 (+) // 97.26 // p22.1
222892_s_at	0.000488879	0.000229297	2.10831	up	TMEM40	55287		0016020 // membrane // inferred from electronic annotation///0016021 // integral component of membrane // inferred from electronic annotation		chr3:12775414-12800749 (-) // 76.82 // p25.2
220431_at	0.00560383	0.00543026	2.59505	up	TMPRSS11E	28983	0006508 // proteolysis // not recorded///0006508 // proteolysis // inferred from sequence or structural similarity///0050890 // cognition // inferred from mutant phenotype	0005576 // extracellular region // inferred from electronic annotation///0005615 // extracellular space // not recorded///0005886 // plasma membrane // not recorded///0005887 // integral component of plasma membrane // inferred from sequence or structural similarity///0016020 // membrane // inferred from electronic annotation///0016021 // integral component of membrane // inferred from electronic…	0004252 // serine-type endopeptidase activity // not recorded///0005515 // protein binding // inferred from electronic annotation///0008233 // peptidase activity // inferred from electronic annotation///0008236 // serine-type peptidase activity // inferred from sequence or structural similarity///0016787 // hydrolase activity // inferred from electronic annotation	chr4:69313180-69362659 (+) // 99.18 // q13.2
218960_at	0.00038464	0.000163387	2.44704	up	TMPRSS4	56649	0006508 // proteolysis // not recorded///0006508 // proteolysis // non-traceable author statement///0006898 // receptor-mediated endocytosis // inferred from electronic annotation	0005615 // extracellular space // not recorded///0016020 // membrane // inferred from electronic annotation///0016021 // integral component of membrane // non-traceable author statement	0004252 // serine-type endopeptidase activity // not recorded///0004252 // serine-type endopeptidase activity // non-traceable author statement///0005044 // scavenger receptor activity // inferred from electronic annotation///0005515 // protein binding // inferred from physical interaction///0008233 // peptidase activity // inferred from electronic annotation///0008236 // serine-type peptidase ac…	chr11:117947810-117989165 (+) // 98.8 // q23.3
206641_at	0.00253078	0.00201566	2.26725	down	TNFRSF17	608	0002250 // adaptive immune response // inferred from electronic annotation///0002260 // lymphocyte homeostasis // inferred from electronic annotation///0002376 // immune system process // inferred from electronic annotation///0007165 // signal transduction // traceable author statement///0007275 // multicellular organismal development // traceable author statement///0008283 // cell proliferation …	0005886 // plasma membrane // traceable author statement///0012505 // endomembrane system // inferred from electronic annotation///0016020 // membrane // inferred from electronic annotation///0016021 // integral component of membrane // inferred from electronic annotation	0004872 // receptor activity // traceable author statement	chr16:12058963-12061925 (+) // 99.5 // p13.13
213201_s_at	5.96799e-06	7.92211e-08	2.96903	up	TNNT1	7138	0003009 // skeletal muscle contraction // inferred from mutant phenotype///0006937 // regulation of muscle contraction // inferred from electronic annotation///0014883 // transition between fast and slow fiber // inferred from electronic annotation///0030049 // muscle filament sliding // traceable author statement///0031444 // slow-twitch skeletal muscle fiber contraction // inferred from electro…	0005829 // cytosol // traceable author statement///0005861 // troponin complex // inferred from direct assay///0005861 // troponin complex // inferred from mutant phenotype	0005515 // protein binding // inferred from physical interaction///0005523 // tropomyosin binding // inferred from mutant phenotype///0031014 // troponin T binding // inferred from electronic annotation	chr19:55644198-55660574 (-) // 85.04 // q13.42
214774_x_at	0.00452281	0.00421261	2.656	down	TOX3	27324	0006338 // chromatin remodeling // not recorded///0006351 // transcription, DNA-templated // inferred from electronic annotation///0006355 // regulation of transcription, DNA-templated // inferred from electronic annotation///0006915 // apoptotic process // inferred from electronic annotation///0043524 // negative regulation of neuron apoptotic process // inferred from direct assay///0045893 // p…	0005634 // nucleus // inferred from electronic annotation	0003677 // DNA binding // inferred from electronic annotation///0003682 // chromatin binding // inferred from direct assay///0005515 // protein binding // inferred from physical interaction///0034056 // estrogen response element binding // inferred from direct assay///0042803 // protein homodimerization activity // inferred from direct assay///0051219 // phosphoprotein binding // inferred from ph…	chr16:52471921-52502488 (-) // 90.04 // q12.1
215108_x_at	0.00562331	0.00548208	2.3868	down	TOX3	27324	0006338 // chromatin remodeling // not recorded///0006351 // transcription, DNA-templated // inferred from electronic annotation///0006355 // regulation of transcription, DNA-templated // inferred from electronic annotation///0006915 // apoptotic process // inferred from electronic annotation///0043524 // negative regulation of neuron apoptotic process // inferred from direct assay///0045893 // p…	0005634 // nucleus // inferred from electronic annotation	0003677 // DNA binding // inferred from electronic annotation///0003682 // chromatin binding // inferred from direct assay///0005515 // protein binding // inferred from physical interaction///0034056 // estrogen response element binding // inferred from direct assay///0042803 // protein homodimerization activity // inferred from direct assay///0051219 // phosphoprotein binding // inferred from ph…	chr16:52471922-52480076 (-) // 88.22 // q12.1
216623_x_at	0.00394184	0.00354068	2.79081	down	TOX3	27324	0006338 // chromatin remodeling // not recorded///0006351 // transcription, DNA-templated // inferred from electronic annotation///0006355 // regulation of transcription, DNA-templated // inferred from electronic annotation///0006915 // apoptotic process // inferred from electronic annotation///0043524 // negative regulation of neuron apoptotic process // inferred from direct assay///0045893 // p…	0005634 // nucleus // inferred from electronic annotation	0003677 // DNA binding // inferred from electronic annotation///0003682 // chromatin binding // inferred from direct assay///0005515 // protein binding // inferred from physical interaction///0034056 // estrogen response element binding // inferred from direct assay///0042803 // protein homodimerization activity // inferred from direct assay///0051219 // phosphoprotein binding // inferred from ph…	chr16:52471993-52473758 (-) // 81.44 // q12.1
207382_at	8.64436e-05	1.58735e-05	2.51803	up	TP63	8626	0000122 // negative regulation of transcription from RNA polymerase II promoter // not recorded///0001302 // replicative cell aging // inferred from electronic annotation///0001501 // skeletal system development // inferred from electronic annotation///0001736 // establishment of planar polarity // inferred from electronic annotation///0001738 // morphogenesis of a polarized epithelium // inferre…	0000790 // nuclear chromatin // inferred from direct assay///0005634 // nucleus // inferred from direct assay///0005634 // nucleus // non-traceable author statement///0005654 // nucleoplasm // inferred from direct assay///0005654 // nucleoplasm // traceable author statement///0005667 // transcription factor complex // not recorded///0005737 // cytoplasm // inferred from direct assay///0005791 // …	0000989 // transcription factor activity, transcription factor binding // inferred from electronic annotation///0001077 // transcriptional activator activity, RNA polymerase II core promoter proximal region sequence-specific binding // inferred from electronic annotation///0002039 // p53 binding // not recorded///0003677 // DNA binding // non-traceable author statement///0003682 // chromatin bind…	chr3:189349276-189599285 (+) // 97.51 // q28
209863_s_at	0.000202564	5.96039e-05	4.42911	up	TP63	8626	0000122 // negative regulation of transcription from RNA polymerase II promoter // not recorded///0001302 // replicative cell aging // inferred from electronic annotation///0001501 // skeletal system development // inferred from electronic annotation///0001736 // establishment of planar polarity // inferred from electronic annotation///0001738 // morphogenesis of a polarized epithelium // inferre…	0000790 // nuclear chromatin // inferred from direct assay///0005634 // nucleus // inferred from direct assay///0005634 // nucleus // non-traceable author statement///0005654 // nucleoplasm // inferred from direct assay///0005654 // nucleoplasm // traceable author statement///0005667 // transcription factor complex // not recorded///0005737 // cytoplasm // inferred from direct assay///0005791 // …	0000989 // transcription factor activity, transcription factor binding // inferred from electronic annotation///0001077 // transcriptional activator activity, RNA polymerase II core promoter proximal region sequence-specific binding // inferred from electronic annotation///0002039 // p53 binding // not recorded///0003677 // DNA binding // non-traceable author statement///0003682 // chromatin bind…	chr3:189507465-189615055 (+) // 96.24 // q28
211193_at	0.000402875	0.000178263	2.04097	up	TP63	8626	0000122 // negative regulation of transcription from RNA polymerase II promoter // not recorded///0001302 // replicative cell aging // inferred from electronic annotation///0001501 // skeletal system development // inferred from electronic annotation///0001736 // establishment of planar polarity // inferred from electronic annotation///0001738 // morphogenesis of a polarized epithelium // inferre…	0000790 // nuclear chromatin // inferred from direct assay///0005634 // nucleus // inferred from direct assay///0005634 // nucleus // non-traceable author statement///0005654 // nucleoplasm // inferred from direct assay///0005654 // nucleoplasm // traceable author statement///0005667 // transcription factor complex // not recorded///0005737 // cytoplasm // inferred from direct assay///0005791 // …	0000989 // transcription factor activity, transcription factor binding // inferred from electronic annotation///0001077 // transcriptional activator activity, RNA polymerase II core promoter proximal region sequence-specific binding // inferred from electronic annotation///0002039 // p53 binding // not recorded///0003677 // DNA binding // non-traceable author statement///0003682 // chromatin bind…	chr3:189507486-189591364 (+) // 80.74 // q28
211194_s_at	0.000145996	3.28294e-05	3.85091	up	TP63	8626	0000122 // negative regulation of transcription from RNA polymerase II promoter // not recorded///0001302 // replicative cell aging // inferred from electronic annotation///0001501 // skeletal system development // inferred from electronic annotation///0001736 // establishment of planar polarity // inferred from electronic annotation///0001738 // morphogenesis of a polarized epithelium // inferre…	0000790 // nuclear chromatin // inferred from direct assay///0005634 // nucleus // inferred from direct assay///0005634 // nucleus // non-traceable author statement///0005654 // nucleoplasm // inferred from direct assay///0005654 // nucleoplasm // traceable author statement///0005667 // transcription factor complex // not recorded///0005737 // cytoplasm // inferred from direct assay///0005791 // …	0000989 // transcription factor activity, transcription factor binding // inferred from electronic annotation///0001077 // transcriptional activator activity, RNA polymerase II core promoter proximal region sequence-specific binding // inferred from electronic annotation///0002039 // p53 binding // not recorded///0003677 // DNA binding // non-traceable author statement///0003682 // chromatin bind…	chr3:189507531-189613290 (+) // 99.72 // q28
229764_at	0.00215995	0.00161408	2.65156	up	TPRG1	285386		0005737 // cytoplasm // inferred from electronic annotation		chr3:188956610-189038850 (+) // 95.9 // q28
213888_s_at	0.000337766	0.000132267	2.03276	down	TRAF3IP3	80342		0016020 // membrane // inferred from electronic annotation///0016021 // integral component of membrane // inferred from electronic annotation	0005515 // protein binding // inferred from physical interaction	chr1:209929493-209952999 (+) // 95.49 // q32.2
240265_at	0.000382312	0.000161552	2.10352	down	TRAF3IP3	80342		0016020 // membrane // inferred from electronic annotation///0016021 // integral component of membrane // inferred from electronic annotation	0005515 // protein binding // inferred from physical interaction	chr1:209949572-209950028 (+) // 12.72 // q32.2
211796_s_at	0.000404252	0.000179767	2.18611	down	TRBC1///TRBC2///TRBV19///TRBV3-1///TRBV5-4///TRBV6-5///TRBV7-2	28568///28596///28602///28611///28619///28638///28639	0001916 // positive regulation of T cell mediated cytotoxicity // inferred from sequence or structural similarity///0001916 // positive regulation of T cell mediated cytotoxicity // inferred from electronic annotation///0002230 // positive regulation of defense response to virus by host // inferred from direct assay///0002230 // positive regulation of defense response to virus by host // inferred…	0005576 // extracellular region // inferred from electronic annotation///0005615 // extracellular space // inferred from electronic annotation///0005886 // plasma membrane // traceable author statement///0016020 // membrane // non-traceable author statement///0016021 // integral component of membrane // inferred from electronic annotation///0070743 // interleukin-23 complex // inferred from direc…	0005125 // cytokine activity // inferred from electronic annotation///0005515 // protein binding // inferred from physical interaction///0042287 // MHC protein binding // non-traceable author statement///0042605 // peptide antigen binding // non-traceable author statement///0045519 // interleukin-23 receptor binding // inferred from direct assay	chr7:142028177-142500211 (+) // 95.22 // q34
210915_x_at	0.00044249	0.000200687	2.09502	down	TRBC1///TRBV19	28568///28639	0001916 // positive regulation of T cell mediated cytotoxicity // inferred from sequence or structural similarity///0001916 // positive regulation of T cell mediated cytotoxicity // inferred from electronic annotation///0002230 // positive regulation of defense response to virus by host // inferred from direct assay///0002230 // positive regulation of defense response to virus by host // inferred…	0005576 // extracellular region // inferred from electronic annotation///0005615 // extracellular space // inferred from electronic annotation///0005886 // plasma membrane // traceable author statement///0016020 // membrane // non-traceable author statement///0016021 // integral component of membrane // inferred from electronic annotation///0070743 // interleukin-23 complex // inferred from direc…	0005125 // cytokine activity // inferred from electronic annotation///0005515 // protein binding // inferred from physical interaction///0042287 // MHC protein binding // non-traceable author statement///0042605 // peptide antigen binding // non-traceable author statement///0045519 // interleukin-23 receptor binding // inferred from direct assay	chr7:142032008-142500202 (+) // 68.9 // q34
213193_x_at	0.000397529	0.000172083	2.04717	down	TRBC1///TRBV19	28568///28639	0006955 // immune response // non-traceable author statement///0031295 // T cell costimulation // traceable author statement///0050776 // regulation of immune response // traceable author statement///0050852 // T cell receptor signaling pathway // traceable author statement	0005886 // plasma membrane // traceable author statement///0016020 // membrane // non-traceable author statement///0016021 // integral component of membrane // inferred from electronic annotation	0042287 // MHC protein binding // non-traceable author statement///0042605 // peptide antigen binding // non-traceable author statement	chr7:142498722-142500202 (+) // 40.8 // q34
243945_at	8.19313e-06	2.45223e-07	2.70918	up	TRIM2	23321	0016567 // protein ubiquitination // inferred from electronic annotation///0043523 // regulation of neuron apoptotic process // inferred from sequence or structural similarity	0005622 // intracellular // inferred from electronic annotation///0005737 // cytoplasm // inferred from direct assay	0004842 // ubiquitin-protein transferase activity // inferred from sequence or structural similarity///0005515 // protein binding // inferred from physical interaction///0008270 // zinc ion binding // non-traceable author statement///0016874 // ligase activity // inferred from electronic annotation///0046872 // metal ion binding // inferred from electronic annotation///0061630 // ubiquitin protei…	chr4:154245212-154245638 (+) // 96.82 // q31.3
202504_at	0.000311061	0.000118756	3.31617	up	TRIM29	23650	0000122 // negative regulation of transcription from RNA polymerase II promoter // inferred from electronic annotation///0006366 // transcription from RNA polymerase II promoter // traceable author statement///1900181 // negative regulation of protein localization to nucleus // inferred from electronic annotation	0005622 // intracellular // inferred from electronic annotation///0005654 // nucleoplasm // inferred from direct assay///0005737 // cytoplasm // inferred from direct assay///0045111 // intermediate filament cytoskeleton // inferred from direct assay	0002039 // p53 binding // inferred from electronic annotation///0003700 // transcription factor activity, sequence-specific DNA binding // traceable author statement///0005515 // protein binding // inferred from physical interaction///0008270 // zinc ion binding // inferred from electronic annotation///0046872 // metal ion binding // inferred from electronic annotation	chr11:119981994-120008863 (-) // 99.57 // q23.3
211002_s_at	0.000240626	8.41127e-05	2.24593	up	TRIM29	23650	0000122 // negative regulation of transcription from RNA polymerase II promoter // inferred from electronic annotation///0006366 // transcription from RNA polymerase II promoter // traceable author statement///1900181 // negative regulation of protein localization to nucleus // inferred from electronic annotation	0005622 // intracellular // inferred from electronic annotation///0005654 // nucleoplasm // inferred from direct assay///0005737 // cytoplasm // inferred from direct assay///0045111 // intermediate filament cytoskeleton // inferred from direct assay	0002039 // p53 binding // inferred from electronic annotation///0003700 // transcription factor activity, sequence-specific DNA binding // traceable author statement///0005515 // protein binding // inferred from physical interaction///0008270 // zinc ion binding // inferred from electronic annotation///0046872 // metal ion binding // inferred from electronic annotation	chr11:119981994-120008863 (-) // 97.91 // q23.3
223694_at	8.4432e-05	1.52178e-05	2.21763	up	TRIM7	81786		0005622 // intracellular // inferred from electronic annotation///0005634 // nucleus // inferred from direct assay///0005737 // cytoplasm // inferred from direct assay	0005515 // protein binding // inferred from physical interaction///0008270 // zinc ion binding // inferred from electronic annotation///0046872 // metal ion binding // inferred from electronic annotation	chr5:180630125-180632293 (-) // 74.72 // q35.3
227236_at	4.2396e-05	4.68982e-06	2.06137	down	TSPAN2	10100	0006954 // inflammatory response // inferred from electronic annotation///0007166 // cell surface receptor signaling pathway // not recorded///0007420 // brain development // inferred from electronic annotation///0014002 // astrocyte development // inferred from electronic annotation///0014005 // microglia development // inferred from electronic annotation///0042552 // myelination // inferred fro…	0005886 // plasma membrane // inferred from electronic annotation///0005887 // integral component of plasma membrane // not recorded///0016020 // membrane // inferred from electronic annotation///0016021 // integral component of membrane // traceable author statement///0043209 // myelin sheath // inferred from electronic annotation	0005515 // protein binding // inferred from physical interaction	chr1:115590539-115593033 (-) // 86.9 // p13.2
235651_at	0.000382312	0.000160923	2.04169	up	TTC22	55001			0005515 // protein binding // inferred from electronic annotation	chr1:55245384-55245934 (-) // 49.2 // p32.3
205807_s_at	0.000213488	6.81633e-05	2.21144	up	TUFT1	7286	0030282 // bone mineralization // non-traceable author statement///0031214 // biomineral tissue development // inferred from electronic annotation///0035556 // intracellular signal transduction // not recorded///0042476 // odontogenesis // non-traceable author statement	0005576 // extracellular region // non-traceable author statement///0005737 // cytoplasm // inferred from direct assay	0005515 // protein binding // inferred from physical interaction///0030345 // structural constituent of tooth enamel // non-traceable author statement	chr1:151512780-151556058 (+) // 86.18 // q21.3
206094_x_at	0.00212967	0.00156427	3.29637	up	UGT1A1///UGT1A10///UGT1A3///UGT1A4///UGT1A5///UGT1A6///UGT1A7///UGT1A8///UGT1A9	54575///54576///54577///54578///54579///54600///54657///54658///54659	0001889 // liver development // inferred from electronic annotation///0006631 // fatty acid metabolic process // inferred by curator///0006631 // fatty acid metabolic process // inferred from direct assay///0006778 // porphyrin-containing compound metabolic process // traceable author statement///0006789 // bilirubin conjugation // traceable author statement///0006805 // xenobiotic metabolic proc…	0005783 // endoplasmic reticulum // inferred from direct assay///0005783 // endoplasmic reticulum // non-traceable author statement///0005789 // endoplasmic reticulum membrane // inferred from electronic annotation///0005789 // endoplasmic reticulum membrane // not recorded///0005789 // endoplasmic reticulum membrane // non-traceable author statement///0005789 // endoplasmic reticulum membrane //…	0001972 // retinoic acid binding // inferred from direct assay///0001972 // retinoic acid binding // inferred by curator///0004857 // enzyme inhibitor activity // inferred from direct assay///0004857 // enzyme inhibitor activity // inferred from genetic interaction///0005080 // protein kinase C binding // inferred from direct assay///0005496 // steroid binding // inferred from direct assay///0005…	chr2:234601641-234681945 (+) // 94.92 // q37.1
[truncated: 37 more rows]
